# Supplementary material for: Machine learning-based radiomics for predicting BRAF-V600E mutations in ameloblastoma
Source: Front Immunol. 2023 Aug 14;14:1180908. doi: 10.3389/fimmu.2023.1180908 (PMC10461083; doi:10.3389/fimmu.2023.1180908)
Supplement: Supplementary file 1 [file DataSheet_1.xlsx]

## Sheet: Sheet1
ID	0	1	2	3	4	5	6	7	8	9	10	11	12	13	14	15	16	17	18	19	20	21	22	23	24	25	26	27	28	29	30	31	32	33	34	35	36	37	38	39	40	41	42	43	44	45	46	47	48
exponential_firstorder_10Percentile	1.43867	-0.707498	-1.2654	-1.25479	-1.26816	-1.28064	-1.24193	-0.236229	-0.837654	1.78072	-0.873397	-0.674644	-0.203541	1.05234	-0.726616	1.70546	1.36591	0.209108	-0.63371	0.257673	-0.141965	0.508626	1.20006	0.0259151	0.584123	-0.681053	1.06976	0.762362	0.876801	-0.693537	1.03585	0.364681	-0.178394	-0.535336	-0.457735	0.725349	0.723641	-0.66822	-0.989546	-0.660573	-1.23152	-0.187412	0.38017	0.211212	-0.332011	0.650177	-0.361892	-0.517754	0.105598
exponential_firstorder_90Percentile	-0.335773	-0.3976	-0.418164	-0.418041	-0.418196	-0.418342	-0.417891	-0.34744	-0.390162	-0.302355	-0.38219	-0.396462	1.57589	-0.0219563	-0.398761	4.0522	3.35205	-0.352713	-0.36615	2.97524	2.87799	-0.355784	2.55962	-0.328201	-0.114911	-0.0749004	-0.28416	-0.0819605	2.86964	2.12268	-0.288848	-0.349566	-0.386614	-0.354353	-0.239955	-0.245257	-0.337434	-0.397171	-0.310842	-0.388981	-0.41777	-0.342135	-0.367743	-0.258823	-0.352961	-0.292293	-0.320171	-0.319961	-0.31168
exponential_firstorder_Energy	-0.730921	0.127315	2.32805	0.624981	0.298399	3.43489	-0.153408	-0.272107	1.99718	-0.585556	-0.270469	-0.545578	0.00272472	-0.778891	0.122129	5.35524	0.979804	-0.359131	-0.260249	2.95253	1.2238	-0.548317	0.823227	1.73383	-0.637339	-0.729532	-0.515986	-0.728741	-0.334497	0.252214	-0.596943	-0.484063	-0.700058	0.0477531	-0.6678	0.288219	-0.683027	1.6523	-0.640397	-0.51103	-0.360149	-0.479681	0.515212	-0.214445	-0.639547	-0.696266	-0.385559	-0.612632	-0.1533
exponential_firstorder_Entropy	0.249012	-0.881015	-2.26449	-2.26449	-2.26449	-2.26449	-2.26449	-0.0639333	-0.733822	0.60928	-0.488807	-0.756635	-0.051662	0.821003	-1.04311	1.55533	1.32321	0.29999	-0.22652	1.07599	1.63102	-0.132178	1.28209	0.629822	1.26433	0.932067	0.999069	1.2606	0.620698	0.734094	0.246649	0.156341	-0.566161	-0.155938	0.398311	0.563015	0.292914	-0.820734	0.334586	-0.662509	-2.26449	0.426302	-0.0949171	0.656946	-0.00718131	0.465473	0.142107	0.489796	0.633404
exponential_firstorder_InterquartileRange	-0.24252	-0.256751	-0.262652	-0.262652	-0.262652	-0.262652	-0.262652	-0.247464	-0.257121	-0.222287	-0.254803	-0.255698	-0.247129	-0.165962	-0.255221	5.14286	4.45396	-0.236604	-0.249364	4.01516	0.235173	-0.246873	-0.146379	-0.229243	-0.158881	-0.10596	-0.209576	-0.115497	3.86837	-0.157498	-0.242252	-0.2403	-0.251347	-0.247305	-0.225737	-0.233801	-0.233256	-0.256416	-0.228284	-0.255568	-0.262652	-0.236471	-0.250313	-0.179771	-0.244404	-0.225486	-0.241458	-0.221871	-0.228787
exponential_firstorder_Kurtosis	0.280314	0.411604	-0.659476	-0.659476	-0.659476	-0.659476	-0.665645	-0.399529	-0.548201	-0.290087	-0.447605	2.96923	-0.616839	-0.57098	-0.644017	-0.658028	-0.657535	-0.0481233	-0.321968	-0.657576	-0.644044	-0.151654	-0.624641	-0.464953	-0.564523	-0.296841	-0.228503	-0.51355	-0.658616	-0.623147	-0.437955	-0.467345	0.347598	-0.39532	-0.5089	-0.523598	-0.28737	-0.304187	-0.278169	-0.445913	-0.659476	-0.0431251	-0.404187	-0.198208	-0.231276	-0.146857	-0.461771	-0.369224	-0.452917
exponential_firstorder_Maximum	-0.210297	0.315948	-1.97307	-1.97299	-1.97309	-1.97318	-1.9729	0.0625816	0.207129	0.958449	0.0463293	0.253348	-0.0171082	0.727655	-1.94895	0.885301	0.437623	0.381963	0.825807	0.196687	0.134504	1.00962	0.546161	-0.0541926	0.532812	-0.124498	0.333983	0.520063	0.129169	0.220823	1.03729	0.854387	0.497302	0.702272	0.281406	0.903947	-1.53954	0.285211	0.391285	0.533842	-1.97282	0.710585	0.220068	0.701833	-0.91828	-0.0401305	0.0683327	-0.316348	0.560567
exponential_firstorder_Mean	-0.323485	-0.434532	-0.53545	-0.535098	-0.535541	-0.535955	-0.534671	-0.246127	-0.0377554	-0.154	-0.241889	-0.475288	0.415641	0.439451	-0.495536	4.96619	3.74845	-0.31711	-0.244984	3.24298	1.4663	-0.265902	0.980869	-0.169857	0.27923	-0.192617	-0.197357	0.17238	4.45957	0.696048	-0.0757771	-0.051666	-0.40552	-0.207608	-0.0571874	0.126823	-0.391412	-0.325141	-0.263705	-0.203341	-0.534327	-0.292123	-0.216234	-0.213429	-0.396926	-0.290482	-0.182367	-0.281323	-0.0988549
exponential_firstorder_MeanAbsoluteDeviation	-0.46711	-0.471416	-0.599699	-0.599699	-0.599699	-0.599699	-0.599699	-0.198586	0.238393	-0.204259	-0.132256	-0.55254	0.882031	0.674372	-0.589303	4.49592	3.76608	-0.375673	-0.164286	3.37853	1.96774	-0.271282	1.5065	-0.13667	0.471271	-0.215325	-0.289606	0.202836	3.29853	1.19262	0.00178889	0.0933532	-0.465968	-0.108573	0.0870865	0.342977	-0.527493	-0.277438	-0.226209	-0.0658949	-0.599699	-0.317225	-0.174458	-0.251245	-0.461746	-0.367402	-0.0984509	-0.291292	-0.0139257
exponential_firstorder_Median	-0.0550037	-0.235512	-0.278227	-0.277677	-0.27837	-0.279018	-0.277009	-0.19529	-0.245055	-0.0434785	-0.245039	-0.225559	-0.196209	-0.0332281	-0.211528	3.33669	1.06052	-0.13894	-0.222928	0.492359	0.0721747	-0.159745	-0.039508	-0.131738	-0.0366838	-0.16679	-0.0399828	0.0291569	9.19208	-0.199968	-0.119034	-0.137722	-0.19065	-0.217754	-0.188179	-0.118322	-0.116703	-0.230893	-0.219361	-0.23059	-0.27647	-0.151787	-0.157081	-0.159422	-0.191736	-0.121743	-0.202518	-0.183143	-0.133341
exponential_firstorder_Minimum	0.997099	-0.387353	-0.672931	-0.654267	-0.67779	-0.699747	-0.631624	-0.287204	-0.504388	0.527695	-0.36824	-0.542551	-0.507957	2.10073	-0.66057	-0.654832	0.110526	-0.120295	-0.235345	-0.690925	-0.683737	1.34645	-0.248109	-0.700778	0.0697971	-0.201103	-0.684345	0.620833	1.2767	-0.68943	1.36162	0.923193	-0.032209	0.0234377	-0.243965	-0.234321	1.6813	-0.445061	-0.578921	-0.575341	-0.613313	-0.66626	0.54402	0.752517	0.319313	1.30353	0.0284805	-0.348744	-0.412827
exponential_firstorder_Range	-0.214534	0.31762	-1.97044	-1.97044	-1.97044	-1.97044	-1.97044	0.0638024	0.209283	0.956324	0.0478908	0.255669	-0.0149632	0.718856	-1.94637	0.888166	0.437204	0.382513	0.826893	0.199628	0.137408	1.00404	0.547269	-0.0512367	0.532576	-0.123662	0.336913	0.517496	0.123787	0.223762	1.03165	0.850579	0.497492	0.702251	0.282468	0.905036	-1.54681	0.287123	0.393775	0.536332	-1.97044	0.713479	0.217793	0.698729	-0.919731	-0.0456443	0.0682199	-0.314909	0.562374
exponential_firstorder_RobustMeanAbsoluteDeviation	-0.275087	-0.291025	-0.297202	-0.297202	-0.297202	-0.297202	-0.297202	-0.278708	-0.290152	-0.25938	-0.287495	-0.289788	-0.155414	-0.13369	-0.290121	4.83628	4.18961	-0.273802	-0.281127	3.80004	2.46643	-0.279898	0.304876	-0.261677	-0.176908	-0.119863	-0.243058	-0.152786	3.4808	0.21351	-0.26494	-0.275907	-0.287223	-0.277881	-0.241149	-0.253929	-0.267282	-0.290788	-0.253801	-0.289046	-0.297202	-0.271863	-0.284438	-0.208206	-0.277499	-0.254172	-0.264931	-0.255941	-0.25859
exponential_firstorder_RootMeanSquared	-0.403229	-0.469018	-0.596653	-0.596388	-0.596722	-0.597034	-0.596066	-0.226275	0.134388	-0.130166	-0.209755	-0.534493	0.621211	0.701797	-0.566512	4.7478	3.65619	-0.351165	-0.173038	3.15878	1.63918	-0.239419	1.29751	-0.162971	0.441843	-0.273197	-0.248867	0.242267	3.92055	0.926907	0.0348016	0.109082	-0.43787	-0.124074	-0.0129655	0.373097	-0.485313	-0.29977	-0.266265	-0.103034	-0.595806	-0.296776	-0.193606	-0.220501	-0.474738	-0.360941	-0.158252	-0.319835	-0.000148935
exponential_firstorder_Skewness	0.687841	0.848912	-1.381	-1.381	-1.05908	-1.381	-1.22004	-0.195389	-0.54138	-0.0148379	-0.304107	2.62518	-0.800923	-0.621355	-1.31953	-1.17376	-1.14503	0.319463	-0.0638612	-1.14455	-0.974455	0.192214	-0.847761	-0.338585	-0.606824	-0.12442	0.0410168	-0.464107	-1.2395	-0.840719	-0.281254	-0.340613	0.789844	-0.193882	-0.472761	-0.475537	-0.156189	-0.0208975	-0.0266998	-0.288835	-1.05908	0.330311	-0.212714	0.11484	0.0186668	0.122291	-0.3378	-0.155897	-0.304159
exponential_firstorder_TotalEnergy	-0.730921	0.127315	2.32805	0.624981	0.298399	3.43489	-0.153408	-0.272107	1.99718	-0.585556	-0.270469	-0.545578	0.00272472	-0.778891	0.122129	5.35524	0.979804	-0.359131	-0.260249	2.95253	1.2238	-0.548317	0.823227	1.73383	-0.637339	-0.729532	-0.515986	-0.728741	-0.334497	0.252214	-0.596943	-0.484063	-0.700058	0.0477531	-0.6678	0.288219	-0.683027	1.6523	-0.640397	-0.51103	-0.360149	-0.479681	0.515212	-0.214445	-0.639547	-0.696266	-0.385559	-0.612632	-0.1533
exponential_firstorder_Uniformity	-0.495674	0.708451	2.7784	2.7784	2.7784	2.7784	2.7784	-0.141228	0.537086	-0.60724	0.277695	0.28314	-0.11258	-0.726481	0.449047	-0.694891	-0.626411	-0.505087	0.0405404	-0.583424	-0.812679	-0.147859	-0.747432	-0.605075	-0.776829	-0.59185	-0.728529	-0.800281	-0.45226	-0.493376	-0.373433	-0.421696	0.0146575	-0.0427875	-0.46244	-0.534597	-0.514264	0.678091	-0.422197	0.440243	2.7784	-0.531267	-0.198878	-0.46812	-0.296896	-0.530072	-0.247232	-0.537207	-0.58345
exponential_firstorder_Variance	-0.455065	-0.425562	-0.514387	-0.514387	-0.514387	-0.514387	-0.514387	-0.233663	0.199731	-0.175281	-0.208041	-0.485974	0.620582	0.780099	-0.514351	5.02432	3.5784	-0.369872	-0.133488	2.86361	1.54386	-0.231732	1.44707	-0.21706	0.409579	-0.394982	-0.34291	0.123386	2.67411	0.930641	0.0458423	0.166148	-0.408582	-0.0893515	-0.0781734	0.483344	-0.50981	-0.265043	-0.285099	-0.053865	-0.514387	-0.303584	-0.212183	-0.267286	-0.484273	-0.423184	-0.190634	-0.360572	0.00692936
exponential_glcm_Autocorrelation	-0.27241	-0.26705	-0.277498	-0.277498	-0.277498	-0.277498	-0.277498	-0.244946	-0.0643782	-0.227187	-0.24506	-0.276803	0.0102833	-0.215924	-0.277163	5.31483	4.0946	-0.26995	-0.250244	2.42085	1.10975	-0.270256	0.215404	-0.226112	-0.0447798	-0.236415	-0.259632	-0.186491	5.24462	0.0812921	-0.247288	-0.221191	-0.273293	-0.231466	-0.215653	-0.0639792	-0.276117	-0.244428	-0.264176	-0.20079	-0.277498	-0.259401	-0.239297	-0.252437	-0.275158	-0.272434	-0.222072	-0.270184	-0.217924
exponential_glcm_ClusterProminence	-0.433892	-0.386971	-0.452868	-0.452868	-0.452868	-0.452868	-0.452868	-0.307054	0.595638	0.0410766	-0.289482	-0.44219	0.421878	-0.0231401	-0.452868	5.15955	2.80799	-0.399552	-0.147343	1.76884	1.85412	-0.299125	1.37776	-0.266362	0.671837	-0.441175	-0.394353	-0.0190628	2.18042	0.628142	-0.0286297	0.136706	-0.428593	-0.054719	-0.188138	1.31133	-0.452857	-0.239201	-0.366296	0.0781468	-0.452868	-0.307938	-0.239187	-0.300431	-0.451498	-0.426154	-0.203598	-0.437726	0.00681085
exponential_glcm_ClusterShade	-0.52619	-0.464469	-0.599416	-0.599416	-0.599416	-0.599416	-0.599416	-0.269582	1.39317	0.439075	-0.157951	-0.56854	1.36559	0.202425	-0.599416	1.31158	0.772542	-0.449975	0.0423228	1.41895	3.83107	-0.239161	2.82432	-0.1375	1.58831	-0.551952	-0.425306	0.361662	-1.88396	1.66165	0.309573	0.536284	-0.548089	0.171333	0.0544273	1.90403	-0.59915	-0.142937	-0.367953	0.453527	-0.599416	-0.345846	-0.0979613	-0.30266	-0.587726	-0.498752	-0.0305359	-0.535852	0.30244
exponential_glcm_ClusterTendency	-0.394005	-0.391364	-0.441294	-0.441294	-0.441294	-0.441294	-0.441294	-0.30324	0.279899	-0.0415312	-0.215407	-0.427131	0.566884	-0.125587	-0.441259	4.87368	3.63474	-0.369017	-0.190396	2.83151	1.93611	-0.294672	1.23335	-0.224012	0.438251	-0.375275	-0.342995	-0.00554057	3.83569	0.612722	-0.08247	-0.0337498	-0.422236	-0.163029	-0.110129	0.210175	-0.439641	-0.262455	-0.316964	-0.0531103	-0.441294	-0.357256	-0.217238	-0.326264	-0.422389	-0.37142	-0.190549	-0.392927	-0.112204
exponential_glcm_Contrast	-0.399322	-0.428307	-0.48313	-0.48313	-0.48313	-0.48313	-0.48313	-0.333312	0.176842	0.145419	-0.165556	-0.459419	0.720657	-0.0214572	-0.483101	4.98224	3.744	-0.36823	-0.106759	2.84452	0.854227	-0.237097	1.86638	-0.230367	0.60193	-0.445745	-0.327619	0.178142	0.428904	0.589629	0.0998238	0.100269	-0.46075	-0.121893	-0.020449	0.039343	-0.480606	-0.267601	-0.287036	-0.0192328	-0.48313	-0.383236	-0.184682	-0.341448	-0.451491	-0.359521	-0.189138	-0.409137	-0.0547268
exponential_glcm_Correlation	-0.737002	0.0280177	2.76643	2.76643	2.76643	2.76643	2.76643	-0.184813	0.369821	-0.350372	-0.376535	-0.549476	-0.103285	-0.736076	0.537032	0.181916	0.177495	-0.554068	-0.5039	0.195241	1.04813	-0.660528	-0.321124	-0.107408	-0.0907715	1.39288	-0.582616	-0.398995	2.00637	0.00708891	-0.598307	-0.401265	-0.433269	-0.25453	-0.333223	0.0612957	-0.440401	-0.112816	-0.475285	-0.147375	2.76643	-0.392356	-0.300203	-0.203657	-0.601051	-0.695481	-0.0436591	-0.56638	-0.271229
exponential_glcm_DifferenceAverage	-0.402744	-0.499259	-0.588066	-0.588066	-0.588066	-0.588066	-0.588066	-0.338749	0.13257	0.0864199	-0.119838	-0.546714	0.876175	0.0588857	-0.576237	4.65872	3.91855	-0.393363	-0.141759	3.24358	1.2292	-0.294692	1.86042	-0.163539	0.71151	-0.363165	-0.246906	0.363406	1.02325	0.814327	0.0286232	-0.00317664	-0.542527	-0.170557	0.153085	-0.053214	-0.513143	-0.31609	-0.212768	-0.0857501	-0.588066	-0.400823	-0.163438	-0.335744	-0.42132	-0.280058	-0.122962	-0.371665	-0.0892559
exponential_glcm_DifferenceEntropy	0.0119362	-0.781168	-2.02263	-2.02263	-2.02263	-2.02263	-2.02263	-0.0879157	-0.482193	0.556088	-0.242189	-0.946158	0.169704	0.203595	-1.14614	2.78234	2.08012	0.0202731	0.0403463	2.03147	1.8139	-0.165378	1.67671	0.524115	1.11307	0.50146	0.763554	1.0621	1.03399	1.10898	0.281205	0.0358443	-0.833615	-0.021903	0.522243	0.36728	0.0695921	-0.578492	0.478243	-0.486016	-2.02263	0.10192	0.0164541	0.368564	0.0205923	0.456238	0.26528	0.248202	0.433584
exponential_glcm_DifferenceVariance	-0.476633	-0.523878	-0.620539	-0.620539	-0.620539	-0.620539	-0.620539	-0.363507	0.456205	0.416495	-0.0906776	-0.578465	1.08381	0.0792472	-0.620512	4.28976	3.06129	-0.421562	0.018624	2.57426	1.17376	-0.195276	2.52009	-0.200755	1.00072	-0.562627	-0.363021	0.39722	0.547848	0.957112	0.356574	0.363184	-0.581149	-0.00426504	0.106728	0.262976	-0.616996	-0.247936	-0.29517	0.163811	-0.620539	-0.448461	-0.117919	-0.378032	-0.568896	-0.416093	-0.13309	-0.496156	0.10259
exponential_glcm_Id	-0.389078	1.07265	2.19878	2.19878	2.19878	2.19878	2.19878	0.239504	0.789869	-0.682356	0.521302	0.945714	0.011216	-1.13605	0.986563	-1.55577	-1.30852	-0.286931	0.17684	-1.17505	-1.10991	0.192302	-1.18097	-0.551481	-1.30559	-0.591149	-0.949931	-1.47802	-0.779362	-0.560326	-0.282159	-0.197038	0.665597	0.268137	-0.570733	-0.400374	-0.360643	0.921594	-0.499289	0.709544	2.19878	-0.312393	0.0799501	-0.137279	0.078437	-0.614673	-0.0580468	-0.278271	-0.458415
exponential_glcm_Idm	-0.468455	1.09488	2.19084	2.19084	2.19084	2.19084	2.19084	0.249018	0.853428	-0.732761	0.580335	0.98904	0.0968263	-1.15547	1.03263	-1.3605	-1.12867	-0.3613	0.194639	-1.01139	-1.06481	0.195315	-1.14317	-0.616674	-1.30261	-0.588145	-1.02271	-1.46888	-0.645089	-0.509125	-0.286601	-0.233536	0.682146	0.284963	-0.574511	-0.444201	-0.439263	0.957247	-0.520322	0.753324	2.19084	-0.381956	0.0967367	-0.138496	0.0820125	-0.646818	-0.0404116	-0.306967	-0.509533
exponential_glcm_Idmn	0.412419	0.518458	0.590406	0.590406	0.590406	0.590406	0.590406	0.344042	-0.28482	0.0816009	0.0527362	0.560973	-1.4024	0.168362	0.159585	-4.03434	-4.27086	0.445549	0.249746	-4.03232	-1.50717	0.390979	-1.87467	0.118429	-0.589677	0.498529	0.363448	-0.149451	-1.04798	-0.939279	0.126308	0.0975867	0.564393	0.238205	-0.0825096	0.17525	0.453493	0.306593	0.329882	0.0902489	0.590406	0.49346	0.158848	0.444316	0.344593	0.340247	0.0994258	0.387769	0.148717
exponential_glcm_Idn	0.435094	0.637841	0.750501	0.750501	0.750501	0.750501	0.750501	0.408603	-0.00562861	0.135313	0.150755	0.693962	-0.957449	0.0421964	-0.784663	-3.74625	-3.67815	0.503928	0.315816	-3.37686	-1.41831	0.472771	-1.59431	0.150676	-0.602691	0.301041	0.281353	-0.338407	-1.39789	-0.866039	0.204031	0.226715	0.690838	0.338644	-0.171921	0.264941	0.102212	0.444389	0.261796	0.258356	0.750501	0.525282	0.236563	0.453327	0.243538	0.248329	0.135033	0.338994	0.23607
exponential_glcm_Imc1	-0.0790011	0.610571	1.32071	1.32071	1.32071	1.32071	1.32071	0.330189	0.566181	-0.321977	0.418419	0.396873	-0.0301961	-3.1447	0.735351	-0.447141	-0.932894	0.552982	0.405302	-0.20946	-0.680445	0.422982	0.0293583	0.443959	-1.64063	-2.87926	-0.137877	-2.36725	-1.86241	-0.264974	0.00498148	0.34587	0.634766	0.484636	-0.687286	0.431453	0.283877	0.659022	-0.502295	0.358288	1.32071	0.246719	0.635608	-0.613347	-0.0680139	-0.485524	0.212331	-0.766515	0.332752
exponential_glcm_Imc2	0.564553	-0.661164	-2.54241	-2.54241	-2.54241	-2.54241	-2.54241	-0.0136036	-0.618033	0.748014	-0.22636	-0.301522	0.300465	0.982015	-0.870499	0.906979	0.929038	0.0775632	-0.0262799	0.788842	0.932722	0.0158944	0.737872	0.0981848	0.971382	0.984328	0.762093	0.984588	0.963822	0.732783	0.491585	0.25312	-0.490565	-0.213282	0.814177	0.162312	0.330975	-0.735229	0.750224	-0.28071	-2.54241	0.358469	-0.186514	0.823328	0.489285	0.76298	0.223932	0.840738	0.359679
exponential_glcm_InverseVariance	0.468859	0.20313	-2.00548	-2.00548	-2.00548	-2.00548	-2.00548	0.709603	0.45511	-0.128391	0.719429	1.10018	0.432919	-0.413736	1.35065	-1.61575	-1.65923	0.683084	0.604583	-1.29366	-1.00509	0.88401	-0.637888	0.026228	-0.811968	-0.340187	-0.424644	-1.15845	-1.2143	-0.203988	0.587161	0.751903	1.32793	0.636208	0.0460324	0.505414	0.486064	0.35652	0.13949	0.534438	-2.00548	0.514871	1.055	0.274103	0.49047	0.113083	0.529197	0.231753	0.282947
exponential_glcm_JointAverage	-0.301641	-0.412932	-0.4741	-0.4741	-0.4741	-0.4741	-0.4741	-0.305163	-0.00966595	-0.0548771	-0.237108	-0.436539	0.400949	-0.104388	-0.442146	4.86403	4.25713	-0.323236	-0.245442	3.08531	1.39228	-0.319007	0.954082	-0.190086	0.310109	-0.152148	-0.200187	0.138744	4.30164	0.411068	-0.152023	-0.143369	-0.411777	-0.244391	-0.0685771	-0.0592407	-0.39891	-0.318068	-0.275046	-0.194023	-0.4741	-0.327746	-0.224492	-0.269026	-0.377818	-0.299753	-0.200592	-0.324295	-0.164133
exponential_glcm_JointEnergy	-0.462103	0.440034	2.95035	2.95035	2.95035	2.95035	2.95035	-0.23104	0.178656	-0.491105	-0.0596802	0.0854813	-0.275473	-0.410963	0.0799428	-0.516174	-0.459482	-0.471702	-0.20781	-0.478441	-0.524066	-0.27265	-0.526946	-0.492928	-0.518572	-0.413429	-0.5222	-0.512431	-0.401863	-0.443086	-0.397834	-0.448912	-0.17688	-0.190548	-0.44762	-0.467949	-0.458031	0.331547	-0.421939	0.150007	2.95035	-0.464963	-0.358469	-0.37449	-0.370799	-0.465852	-0.34192	-0.444107	-0.484199
exponential_glcm_JointEntropy	0.303989	-0.897532	-2.32381	-2.32381	-2.32381	-2.32381	-2.32381	-0.137165	-0.682626	0.71441	-0.410487	-0.82653	-0.008721	-0.116926	-0.936236	1.7847	1.15286	0.490579	-0.0953196	1.26517	1.70506	-0.150994	1.51837	0.899906	0.955257	0.295915	1.15621	0.756792	0.407684	0.746497	0.228724	0.308505	-0.618925	-0.172278	0.400556	0.620477	0.343951	-0.764749	0.33957	-0.696218	-2.32381	0.47218	0.133151	0.58407	0.0575701	0.435129	0.173085	0.46385	0.785427
exponential_glcm_MaximumProbability	-0.614958	0.983969	2.73941	2.73941	2.73941	2.73941	2.73941	0.0371779	0.620434	-0.633749	0.288628	0.451567	-0.0948215	-0.588375	0.436231	-0.548756	-0.321249	-0.640953	0.0455643	-0.462538	-0.654474	-0.229631	-0.753963	-0.651572	-0.738218	-0.284435	-0.741332	-0.743349	-0.231096	-0.457029	-0.457778	-0.586975	-0.0939151	-0.0178581	-0.541919	-0.615859	-0.605216	0.835716	-0.448906	0.581377	2.73941	-0.590602	-0.388368	-0.198541	-0.378259	-0.595906	-0.214894	-0.423377	-0.593429
exponential_glcm_SumEntropy	0.121849	-0.7818	-2.27383	-2.27383	-2.27383	-2.27383	-2.27383	-0.0986241	-0.490933	0.549766	-0.267623	-0.731316	0.196285	-0.0839347	-0.882178	2.3697	1.69477	0.22959	-0.036135	1.72663	1.8733	-0.186643	1.55256	0.587918	1.00358	0.522798	0.865189	0.929107	0.843372	0.910589	0.187162	0.188892	-0.676573	-0.112799	0.437017	0.447513	0.146565	-0.643217	0.361539	-0.567301	-2.27383	0.265473	0.0928243	0.598316	0.0907655	0.386712	0.221477	0.494594	0.597155
exponential_glcm_SumSquares	-0.403241	-0.412311	-0.464981	-0.464981	-0.464981	-0.464981	-0.464981	-0.320009	0.246735	0.0272197	-0.200838	-0.447006	0.634507	-0.089181	-0.464947	5.00384	3.74233	-0.375523	-0.162804	2.88851	1.56949	-0.278692	1.49146	-0.230502	0.507187	-0.408392	-0.343597	0.0626581	2.63957	0.615423	-0.0162049	0.0154622	-0.444336	-0.150736	-0.0788113	0.150525	-0.462973	-0.269204	-0.311675	-0.0414917	-0.464981	-0.373498	-0.209135	-0.337921	-0.440992	-0.373838	-0.193535	-0.406193	-0.092899
exponential_gldm_DependenceEntropy	-0.0477389	0.0144335	-2.6396	-2.96105	-2.66508	-2.54387	-2.88748	0.350538	0.240882	0.491582	0.311547	0.00101377	0.357613	-0.655539	-0.0807842	1.11595	0.833629	0.494618	0.214916	0.965033	1.35428	0.162695	0.921703	0.940935	0.333961	0.296294	0.585514	0.118462	-0.153729	0.880023	0.105732	0.296103	-0.0501768	0.380987	0.194175	0.692692	0.143436	0.105816	0.0955757	-0.0537	-2.90991	0.46319	0.391608	0.832552	0.233891	-0.0118267	0.408954	0.405101	0.709319
exponential_gldm_DependenceNonUniformity	-0.519782	-0.317482	5.00575	2.73514	1.45861	6.32279	0.87701	-0.34178	-0.0150723	-0.409486	-0.430698	-0.518786	-0.404825	-0.549775	-0.22209	0.884995	-0.0810888	-0.27155	-0.38257	0.323314	0.432422	-0.48196	0.404708	1.15658	-0.351485	-0.487906	-0.161443	-0.436406	-0.518926	-0.116546	-0.466931	-0.421345	-0.565646	-0.269704	-0.508658	-0.0467237	-0.471626	0.0795649	-0.446505	-0.529806	0.416995	-0.341335	0.0168611	-0.193449	-0.483505	-0.455036	-0.369162	-0.443811	-0.17581
exponential_gldm_DependenceNonUniformityNormalized	-0.00311035	-1.08274	0.566496	1.17836	0.642839	0.387153	1.07855	-0.717352	-1.08959	-0.0448927	-0.952123	-1.01582	-0.824748	2.54171	-0.991085	1.09383	0.902065	-0.44287	-0.817502	0.214077	0.544539	-0.70449	0.639192	-0.406651	1.75135	0.567873	0.713253	2.32707	0.45755	-0.129336	-0.242164	-0.368031	-0.832296	-0.836352	-0.18974	-0.368216	-0.13601	-1.09081	-0.0717755	-0.974631	1.07901	-0.311053	-0.759213	-0.424771	-0.514155	0.302889	-0.569615	-0.279814	-0.328308
exponential_gldm_DependenceVariance	-0.751993	2.96228	-0.883653	-0.963153	-0.792374	-0.826331	-0.904341	0.782691	2.26063	-0.662701	1.5304	1.3995	0.382089	-1.02635	0.820147	-0.415895	0.260004	-0.516072	0.826958	-0.00584643	-0.2306	0.384554	-0.824203	-0.40074	-0.951984	-0.296528	-0.880912	-0.986349	-0.812006	0.104028	-0.117353	-0.554132	0.438968	1.40507	-0.476115	-0.401155	-0.542566	2.76158	-0.438439	1.53686	-0.906417	-0.536718	-0.000673667	0.784339	0.224831	-0.706401	0.390555	-0.271535	-0.351954
exponential_gldm_GrayLevelNonUniformity	-0.401391	0.253557	5.05132	2.10239	1.53761	6.96965	0.754798	-0.25747	0.78163	-0.391392	-0.175689	-0.262959	-0.267191	-0.41761	0.187398	-0.338335	-0.379549	-0.337472	-0.223911	-0.308758	-0.38029	-0.337628	-0.366033	-0.112748	-0.411849	-0.406407	-0.3942	-0.415873	-0.404327	-0.326671	-0.378776	-0.366477	-0.367204	-0.152151	-0.394928	-0.303173	-0.392047	1.10091	-0.382671	-0.272491	0.396878	-0.364244	-0.0643239	-0.31321	-0.366378	-0.397545	-0.312237	-0.385266	-0.342244
exponential_gldm_GrayLevelVariance	-0.454959	-0.42549	-0.514317	-0.514317	-0.514317	-0.514317	-0.514317	-0.234073	0.199113	-0.175195	-0.208395	-0.485906	0.61948	0.780848	-0.514279	5.02392	3.57864	-0.369704	-0.133298	2.86738	1.54464	-0.231874	1.44483	-0.216889	0.409266	-0.394858	-0.342752	0.123082	2.66866	0.931137	0.0456369	0.166304	-0.408565	-0.0895577	-0.0783863	0.484196	-0.509724	-0.265054	-0.285182	-0.0542739	-0.514317	-0.303747	-0.211908	-0.267353	-0.484178	-0.423165	-0.190507	-0.360582	0.0066992
exponential_gldm_HighGrayLevelEmphasis	-0.371508	-0.358176	-0.408183	-0.408183	-0.408183	-0.408183	-0.408183	-0.245352	0.00936547	-0.208058	-0.230958	-0.392124	0.305783	0.389474	-0.407957	5.62256	3.65484	-0.323619	-0.189907	2.86296	1.1216	-0.247087	0.897735	-0.230886	0.166202	-0.330293	-0.301969	-0.00952672	3.76638	0.537861	-0.0818139	-0.0118391	-0.348139	-0.163516	-0.145142	0.185144	-0.404302	-0.26644	-0.274469	-0.14382	-0.408183	-0.286131	-0.232422	-0.262707	-0.389975	-0.35341	-0.217253	-0.31687	-0.102253
exponential_gldm_LargeDependenceEmphasis	-0.64333	3.05569	-0.767327	-0.834233	-0.73616	-0.726216	-0.806203	0.383419	2.67993	-0.60401	1.25574	1.43418	0.341056	-0.885214	1.61219	-0.601126	-0.296829	-0.415564	0.53336	-0.33393	-0.499253	0.20963	-0.751259	-0.400978	-0.845596	-0.517228	-0.78108	-0.870085	-0.729153	-0.232945	-0.291922	-0.448857	0.442198	0.922227	-0.49208	-0.394936	-0.528211	2.9012	-0.501053	1.35645	-0.806589	-0.485303	0.0820923	0.189477	-0.0502294	-0.669269	0.1257	-0.392876	-0.395988
exponential_gldm_LargeDependenceHighGrayLevelEmphasis	-0.243235	-0.238129	-0.244447	-0.244449	-0.244446	-0.244445	-0.244448	-0.22471	0.169329	-0.239726	-0.235264	-0.243747	0.17455	-0.196792	-0.243724	4.70717	6.97685	-0.242274	-0.232551	4.01129	1.60499	-0.240904	0.129613	-0.201581	-0.165577	-0.242359	-0.241893	-0.225113	1.24282	-0.0128275	-0.23138	-0.214364	-0.242616	-0.229254	-0.23408	0.0836077	-0.244195	-0.2264	-0.237832	-0.229562	-0.244448	-0.235506	-0.225933	-0.237368	-0.243934	-0.243236	-0.19432	-0.242396	-0.191099
exponential_gldm_LargeDependenceLowGrayLevelEmphasis	-0.653698	2.75955	-0.132998	-0.340419	-0.0363727	-0.00554554	-0.253521	-0.243304	3.0725	-0.651342	1.73473	1.05778	-0.275592	-0.658846	0.422803	-0.671534	-0.671486	-0.588043	0.390518	-0.624632	-0.268808	0.0122338	-0.663533	-0.573033	-0.662832	-0.334958	-0.664087	-0.661513	-0.651262	-0.212422	-0.499494	-0.577125	-0.325697	0.540297	-0.499581	-0.615092	-0.522938	2.24292	0.311255	1.12179	-0.254719	-0.40385	-0.416664	-0.253074	0.421076	-0.54534	-0.212099	-0.362845	-0.546924
exponential_gldm_LowGrayLevelEmphasis	-0.654297	0.156367	2.83175	2.83175	2.83175	2.83175	2.83175	-0.431383	0.570598	-0.639774	0.570046	0.0514808	-0.425563	-0.433845	-0.00030348	-0.714813	-0.713368	-0.589976	-0.107572	-0.632144	-0.493311	-0.216957	-0.679493	-0.583095	-0.643411	-0.217722	-0.655254	-0.623525	-0.564628	-0.17152	-0.490072	-0.518307	-0.454131	-0.237532	-0.343424	-0.647941	-0.450388	0.0563726	0.456779	0.0196574	2.83175	-0.399345	-0.460839	-0.454838	0.180374	-0.363102	-0.386618	-0.343834	-0.51852
exponential_gldm_SmallDependenceEmphasis	0.0320362	-1.27025	0.368809	0.998615	0.642721	0.205221	0.904551	-0.493375	-1.30326	0.174539	-0.976722	-1.30766	-0.840262	1.65667	-1.69862	1.3938	1.26076	-0.557903	-0.681709	0.696563	0.935165	-0.528386	0.882237	-0.40054	1.70441	0.978344	0.776197	2.09165	0.677878	0.32991	0.141921	-0.339453	-0.957652	-0.617697	0.0548225	-0.171962	0.0461263	-1.21596	0.265447	-1.0164	1.04923	-0.233377	-0.876268	-0.00898053	-0.203852	0.590667	-0.245763	-0.104778	-0.0793277
exponential_gldm_SmallDependenceHighGrayLevelEmphasis	-0.458711	-0.471729	-0.569932	-0.569922	-0.569928	-0.569935	-0.569924	-0.301633	-0.284842	0.0509803	-0.189067	-0.520288	0.000538269	0.735774	-0.569934	5.13597	2.30645	-0.308247	-0.161075	2.06897	0.592033	-0.0673822	1.34638	-0.28273	0.33181	-0.336263	-0.243078	0.254044	2.75808	0.81007	0.217213	0.33227	-0.383528	0.00267867	0.0691565	0.027581	-0.559095	-0.300839	-0.297886	-0.0107801	-0.569922	-0.349502	-0.235704	-0.213979	-0.513483	-0.399713	-0.254463	-0.286607	0.0452269
exponential_gldm_SmallDependenceLowGrayLevelEmphasis	-0.355856	-0.367215	2.54382	3.35457	2.89643	2.33323	3.23348	-0.326494	-0.343011	-0.355627	-0.302194	-0.364636	-0.383644	-0.0240402	-0.31806	-0.398554	-0.393409	-0.376756	-0.330686	-0.38797	-0.391398	-0.260984	-0.386784	-0.392942	-0.334702	-0.270271	-0.354363	-0.297015	-0.350712	-0.269769	-0.297462	-0.329912	-0.334479	-0.360755	-0.334831	-0.397765	-0.323868	-0.345114	-0.216777	-0.327788	3.41973	-0.340349	-0.351432	-0.367854	-0.252875	-0.189716	-0.359955	-0.319064	-0.373648
exponential_glrlm_GrayLevelNonUniformity	-0.343815	-0.0916405	5.16393	2.23872	1.61038	7.02603	0.842604	-0.253058	0.1487	-0.334927	-0.220062	-0.269065	-0.257719	-0.358649	-0.01182	-0.298601	-0.335306	-0.288696	-0.23477	-0.278195	-0.327333	-0.302814	-0.309607	-0.093939	-0.352913	-0.350458	-0.335836	-0.356887	-0.352892	-0.288863	-0.328326	-0.314039	-0.323233	-0.19973	-0.339481	-0.262331	-0.336087	0.259851	-0.329155	-0.278327	0.475798	-0.311634	-0.0915749	-0.294948	-0.318202	-0.340404	-0.285691	-0.332077	-0.296171
exponential_glrlm_GrayLevelNonUniformityNormalized	-0.410941	0.219618	2.91057	2.91057	2.91057	2.91057	2.91057	-0.21801	0.152503	-0.524009	0.0885753	0.146049	-0.179254	-0.623478	0.311156	-0.650692	-0.63448	-0.42499	-0.0817697	-0.561731	-0.727159	-0.182715	-0.653861	-0.525863	-0.677243	-0.559843	-0.631297	-0.698354	-0.531667	-0.469299	-0.350235	-0.348102	0.00131674	-0.162025	-0.408099	-0.468829	-0.437201	0.209135	-0.377143	0.186941	2.91057	-0.452491	-0.182481	-0.510578	-0.263197	-0.453329	-0.284944	-0.482945	-0.518929
exponential_glrlm_GrayLevelVariance	-0.492566	-0.396274	-0.561869	-0.561869	-0.561869	-0.561869	-0.561869	-0.198344	0.451926	-0.161567	-0.106681	-0.515863	0.732427	0.807847	-0.561818	5.03351	3.29324	-0.385208	-0.0405748	2.77008	1.36233	-0.185152	1.48134	-0.223683	0.399803	-0.423899	-0.369497	0.118414	2.6247	1.05978	0.114774	0.242097	-0.414281	0.0409559	-0.0476234	0.482194	-0.556495	-0.112089	-0.294675	0.145662	-0.561869	-0.316055	-0.17681	-0.246479	-0.52347	-0.457003	-0.171035	-0.374958	0.0369726
exponential_glrlm_HighGrayLevelRunEmphasis	-0.402789	-0.348818	-0.447664	-0.447664	-0.447664	-0.447664	-0.447664	-0.223577	0.191652	-0.198892	-0.165095	-0.420349	0.42382	0.439128	-0.447417	5.67278	3.25306	-0.338947	-0.13064	2.79077	1.03077	-0.220578	0.985872	-0.234584	0.18144	-0.351796	-0.322489	-1.38e-05	3.54125	0.689736	-0.0307637	0.0464893	-0.359548	-0.0777793	-0.118181	0.206641	-0.442874	-0.173709	-0.282827	-0.0121875	-0.447664	-0.297568	-0.210751	-0.250402	-0.42305	-0.381226	-0.202763	-0.330168	-0.0765132
exponential_glrlm_LongRunEmphasis	-0.607079	3.71938	-0.62849	-0.678339	-0.485761	-0.365984	-0.509643	0.295512	2.89684	-0.50284	0.756919	1.0557	0.445241	-0.793279	1.83018	-0.596498	-0.337839	-0.461059	0.379452	-0.369483	-0.509278	-0.0978641	-0.688517	-0.329764	-0.759327	-0.547426	-0.712007	-0.780065	-0.00924421	-0.338396	-0.435219	-0.484875	0.00768805	0.616352	-0.441401	-0.436001	-0.550501	3.46882	-0.481939	1.12026	-0.572736	-0.494386	-0.132258	-0.093353	-0.247394	-0.630138	-0.0720969	-0.399227	-0.459337
exponential_glrlm_LongRunHighGrayLevelEmphasis	-0.33521	-0.304882	-0.355281	-0.355282	-0.355278	-0.355276	-0.355279	-0.236742	0.49422	-0.245025	-0.220987	-0.343021	0.571605	0.0672628	-0.354686	4.63363	4.89444	-0.307044	-0.20428	3.22983	1.31058	-0.254895	0.474578	-0.225866	-0.0192093	-0.312558	-0.299766	-0.145855	5.10709	0.341953	-0.164045	-0.119576	-0.316122	-0.180156	-0.203507	0.189003	-0.353074	-0.211042	-0.277497	-0.146982	-0.35528	-0.280491	-0.236205	-0.264118	-0.344346	-0.325889	-0.215132	-0.303267	-0.158766
exponential_glrlm_LongRunLowGrayLevelEmphasis	-0.770645	2.48532	1.33845	1.22205	1.67174	1.95143	1.61597	-0.406221	2.7321	-0.75611	1.13273	0.618612	-0.388614	-0.67113	0.512957	-0.809183	-0.807328	-0.709527	0.105604	-0.743531	-0.562679	-0.267285	-0.788529	-0.66897	-0.77152	-0.41744	-0.776528	-0.761936	-0.64932	-0.305802	-0.629095	-0.665314	-0.529328	0.0876326	-0.512982	-0.74952	-0.616427	2.01881	0.246418	0.64757	1.46865	-0.539322	-0.555803	-0.490991	0.0927422	-0.581663	-0.408044	-0.478162	-0.651598
exponential_glrlm_LowGrayLevelRunEmphasis	-0.630897	0.0900157	2.86522	2.86522	2.86522	2.86522	2.86522	-0.42315	0.610066	-0.615055	0.567039	0.0462066	-0.41431	-0.411465	0.135432	-0.691676	-0.688296	-0.571217	-0.13917	-0.611456	-0.530609	-0.226029	-0.6579	-0.569614	-0.623209	-0.240176	-0.632701	-0.604345	-0.540075	-0.187288	-0.474466	-0.496083	-0.429625	-0.29061	-0.334011	-0.628993	-0.440411	0.0227174	0.334634	-0.0233617	2.86522	-0.406998	-0.439658	-0.464193	0.111739	-0.350944	-0.39576	-0.350961	-0.505216
exponential_glrlm_RunEntropy	0.0192693	-0.0165261	-2.69446	-2.76199	-2.71813	-2.67505	-2.77405	0.157499	0.189783	0.391432	0.0497646	-0.325333	0.212063	0.319071	-0.536193	1.39848	1.26209	0.241035	0.0813468	1.05258	1.44431	0.0465101	1.02508	0.556488	0.857214	0.739615	0.686863	0.804648	0.846662	0.74853	0.21035	0.0747457	-0.374635	0.25402	0.245827	0.52037	0.123612	0.123855	0.18055	-0.154223	-2.77253	0.298279	0.0914625	0.830123	0.0134314	0.212734	0.308626	0.370372	0.568639
exponential_glrlm_RunLengthNonUniformity	-0.596726	-0.255912	4.76447	1.94601	1.2576	6.54913	0.516237	-0.239018	0.275744	-0.44763	-0.363679	-0.524268	-0.295665	-0.689477	-0.0758865	0.414421	-0.315693	-0.183449	-0.277519	0.24154	0.242051	-0.486489	0.240339	2.0727	-0.54704	-0.603746	-0.302186	-0.620898	-0.660309	-0.0995689	-0.522981	-0.429877	-0.618791	-0.112783	-0.565823	0.118525	-0.528752	0.433615	-0.501229	-0.547992	0.130017	-0.318206	0.422808	-0.144279	-0.510414	-0.546576	-0.341408	-0.467973	-0.0910479
exponential_glrlm_RunLengthNonUniformityNormalized	0.528403	-2.15997	0.958259	1.19199	1.05489	0.894488	1.24484	-0.483742	-2.08228	0.64586	-1.25064	-1.6084	-0.633874	1.38	-1.84868	0.88399	0.660748	0.083834	-0.680738	0.444214	0.694427	-0.584746	0.937219	0.308998	1.26631	0.667389	0.966108	1.37561	-0.556114	0.302145	0.0797063	0.111066	-1.00616	-0.891801	0.452732	0.178022	0.361824	-2.03289	0.460606	-1.45984	1.2059	0.257246	-0.576146	-0.214157	-0.220576	0.710502	-0.405083	0.317034	0.163277
exponential_glrlm_RunPercentage	0.632555	-2.50867	0.903786	1.08125	0.880729	0.817471	1.02966	-0.494389	-2.36775	0.591737	-1.28867	-1.50171	-0.583199	1.24898	-1.80953	0.771011	0.445369	0.24937	-0.678457	0.367291	0.621841	-0.399823	0.903459	0.283298	1.14695	0.622539	0.956255	1.22469	-0.561941	0.216994	0.215971	0.297291	-0.695217	-0.962181	0.439409	0.270485	0.482642	-2.43356	0.484621	-1.38914	1.02896	0.386716	-0.364816	-0.206969	-0.0601088	0.741	-0.272484	0.340007	0.300373
exponential_glrlm_RunVariance	-0.606166	3.98848	-0.537795	-0.568974	-0.302469	-0.102769	-0.292549	0.337984	2.91968	-0.474249	0.59112	0.812955	0.402924	-0.723036	1.56099	-0.532328	-0.217716	-0.497196	0.368846	-0.316937	-0.441053	-0.200451	-0.647698	-0.332271	-0.696283	-0.521472	-0.671452	-0.710293	-0.11457	-0.346101	-0.469457	-0.52098	-0.190098	0.618847	-0.437173	-0.452931	-0.559392	3.73449	-0.480894	0.940565	-0.408185	-0.514892	-0.24554	-0.101118	-0.316692	-0.611725	-0.12452	-0.409225	-0.483507
exponential_glrlm_ShortRunEmphasis	0.562736	-2.37336	0.926476	1.10493	0.994241	0.874926	1.13863	-0.390087	-2.24983	0.62609	-1.231	-1.65628	-0.590118	1.24074	-2.03983	0.856658	0.667195	0.185433	-0.589182	0.484976	0.70494	-0.46774	0.904782	0.312589	1.15048	0.667173	0.930313	1.23051	-0.472747	0.328652	0.179995	0.211409	-0.93061	-0.801091	0.460499	0.262202	0.431417	-2.17695	0.478096	-1.48676	1.11274	0.327323	-0.469546	-0.105337	-0.126341	0.710904	-0.297693	0.343355	0.250778
exponential_glrlm_ShortRunHighGrayLevelEmphasis	-0.41708	-0.359503	-0.468154	-0.468153	-0.468153	-0.468154	-0.468153	-0.221198	0.191285	-0.184413	-0.15016	-0.437034	0.452325	0.523905	-0.46796	5.81294	3.05208	-0.344194	-0.113413	2.73671	1.00995	-0.209036	1.09164	-0.234432	0.227664	-0.358989	-0.325441	0.0351509	2.95226	0.776777	0.00304289	0.0845182	-0.36769	-0.0535731	-0.0961659	0.234692	-0.462737	-0.165769	-0.283257	0.0185763	-0.468153	-0.299339	-0.205132	-0.245597	-0.440089	-0.392361	-0.204084	-0.334123	-0.0587935
exponential_glrlm_ShortRunLowGrayLevelEmphasis	-0.569677	-0.141292	2.9097	2.96082	2.92911	2.89494	2.97047	-0.40159	0.298387	-0.553106	0.362363	-0.067758	-0.400597	-0.341915	0.0580268	-0.62793	-0.624451	-0.520376	-0.183311	-0.555464	-0.511164	-0.241916	-0.595199	-0.517325	-0.559713	-0.219864	-0.568888	-0.540687	-0.498365	-0.173535	-0.432373	-0.447036	-0.411313	-0.332593	-0.295691	-0.573583	-0.398844	-0.134231	0.266706	-0.146922	2.96305	-0.380252	-0.410722	-0.443878	0.0343932	-0.30367	-0.385333	-0.326753	-0.461947
exponential_glszm_GrayLevelNonUniformity	-0.28725	-0.259506	5.02992	2.85719	1.81548	6.47509	1.10942	-0.272809	-0.247753	-0.283455	-0.282797	-0.281788	-0.284406	-0.291151	-0.268062	-0.268909	-0.282706	-0.276716	-0.275647	-0.270045	-0.269603	-0.279927	-0.266331	-0.217546	-0.285975	-0.289291	-0.276607	-0.288741	-0.290619	-0.276218	-0.280678	-0.281896	-0.284663	-0.265706	-0.287892	-0.267627	-0.282721	-0.233651	-0.281855	-0.286315	0.719192	-0.27725	-0.260001	-0.276548	-0.278867	-0.284808	-0.278138	-0.283174	-0.269969
exponential_glszm_GrayLevelNonUniformityNormalized	-0.317369	-0.208028	3.01738	3.01738	3.01738	3.01738	3.01738	-0.337739	-0.291371	-0.380162	-0.367978	-0.120377	-0.403831	-0.351293	0.352687	-0.470909	-0.458095	-0.355091	-0.340044	-0.45413	-0.457484	-0.284179	-0.437921	-0.390298	-0.412542	-0.422051	-0.39777	-0.411556	-0.416191	-0.431309	-0.304169	-0.328927	-0.103827	-0.344799	-0.377098	-0.391733	-0.304854	-0.296403	-0.339776	-0.310897	3.01738	-0.34395	-0.349028	-0.430289	-0.261848	-0.353193	-0.370697	-0.357375	-0.37386
exponential_glszm_GrayLevelVariance	-0.760287	-0.28528	-0.989085	-0.989085	-0.989085	-0.989085	-0.989085	-0.157333	0.901045	0.214976	0.724396	-0.61906	0.991693	0.758276	-0.988897	3.97272	1.93344	-0.18427	0.668236	2.05112	0.507644	0.507088	1.66094	-0.180361	0.050978	-0.711057	-0.526043	-0.0686172	2.08987	1.28273	0.715213	1.52571	-0.194535	0.887308	0.292327	0.485961	-0.974107	0.707547	-0.414801	1.72225	-0.989085	-0.38248	0.413083	-0.228002	-0.864361	-0.713056	-0.165937	-0.39508	0.478422
exponential_glszm_HighGrayLevelZoneEmphasis	-0.668403	-0.325301	-0.840096	-0.840096	-0.840096	-0.840096	-0.840096	-0.205151	0.723559	0.0547913	0.667739	-0.580445	0.925113	0.482464	-0.839708	4.74081	1.97427	-0.234957	0.428254	2.37796	0.49013	0.268012	1.44262	-0.198562	-0.0344485	-0.599327	-0.484779	-0.128715	3.17814	1.24309	0.445213	1.10722	-0.275484	0.615923	0.230017	0.294357	-0.822966	0.503498	-0.405562	1.411	-0.840096	-0.391568	0.296248	-0.257001	-0.738948	-0.627836	-0.185332	-0.377151	0.277652
exponential_glszm_LargeAreaEmphasis	-0.40736	1.64467	-0.409025	-0.413596	-0.409542	-0.402641	-0.411588	-0.203563	3.73932	-0.404371	0.132723	0.0438008	-0.142891	-0.41495	6.481	-0.379385	-0.393058	-0.35806	-0.135175	-0.384009	-0.40253	-0.304264	-0.408603	-0.269341	-0.41426	-0.409133	-0.412605	-0.414946	-0.409523	-0.359864	-0.382988	-0.36989	-0.326472	-0.0209636	-0.399892	-0.317012	-0.39809	4.0955	-0.399998	-0.0670899	-0.4127	-0.377405	0.16879	-0.318535	-0.387405	-0.405784	-0.30552	-0.388458	-0.364832
exponential_glszm_LargeAreaHighGrayLevelEmphasis	-0.219328	-0.212251	-0.219931	-0.219933	-0.219931	-0.219928	-0.219932	-0.209415	0.706912	-0.217548	-0.211884	-0.21832	0.38893	-0.212394	-0.191725	8.12443	3.40479	-0.217774	-0.213043	3.02291	0.897048	-0.216988	-0.0798854	-0.199631	-0.206683	-0.219289	-0.218991	-0.216753	0.433623	-0.121269	-0.215047	-0.207841	-0.218055	-0.210666	-0.215996	-0.0524113	-0.219785	-0.198356	-0.217945	-0.207226	-0.219932	-0.216175	-0.202118	-0.216938	-0.219626	-0.219387	-0.208213	-0.218715	-0.208243
exponential_glszm_LargeAreaLowGrayLevelEmphasis	-0.385898	1.91639	-0.357437	-0.377629	-0.359722	-0.329232	-0.368758	-0.290975	5.68785	-0.385485	0.459331	0.0809247	-0.268201	-0.386386	3.21657	-0.386575	-0.386554	-0.375568	-0.096048	-0.384148	-0.377608	-0.292597	-0.386018	-0.355594	-0.386447	-0.379391	-0.386403	-0.386544	-0.386041	-0.329647	-0.374582	-0.37309	-0.354124	-0.0314113	-0.377339	-0.371893	-0.378871	4.39412	-0.33333	-0.0238608	-0.373672	-0.373812	-0.191025	-0.335043	-0.340741	-0.380439	-0.32293	-0.368024	-0.374889
exponential_glszm_LowGrayLevelZoneEmphasis	-0.418538	-0.257326	2.98968	2.98968	2.98968	2.98968	2.98968	-0.322025	-0.281417	-0.406792	-0.276133	-0.175734	-0.384148	-0.231927	1.05549	-0.50021	-0.495196	-0.407436	-0.302217	-0.472505	-0.489627	-0.194566	-0.479286	-0.451227	-0.45415	-0.342037	-0.444347	-0.432593	-0.413712	-0.326821	-0.339918	-0.337534	-0.243801	-0.381621	-0.353753	-0.471411	-0.359961	-0.19473	-0.244711	-0.216858	2.98968	-0.356962	-0.294286	-0.439022	-0.260014	-0.246083	-0.421729	-0.35691	-0.438818
exponential_glszm_SizeZoneNonUniformity	-0.661667	-0.297974	4.42974	2.68967	1.56852	5.55856	0.78413	-0.178212	0.258224	-0.473273	-0.383622	-0.680934	-0.436146	-0.726961	-0.736764	1.72905	0.1573	-0.396548	-0.300605	1.06257	0.930979	-0.514055	0.721191	1.43095	-0.429179	-0.558778	-0.23885	-0.550617	-0.631748	0.242648	-0.494302	-0.492662	-0.717435	0.016994	-0.608035	0.186536	-0.566339	0.612797	-0.5021	-0.601991	0.43464	-0.400618	0.0897114	0.060274	-0.522988	-0.51916	-0.225781	-0.539852	-0.023771
exponential_glszm_SizeZoneNonUniformityNormalized	-0.615059	-0.0367733	-1.58809	-1.00768	-0.934173	-1.78735	-0.902999	1.15551	0.971539	-0.209177	1.54565	-0.929786	-0.0505178	-0.627738	-3.20674	1.6332	1.65681	-0.861419	0.53512	1.53075	0.558016	0.296187	0.447755	-0.8056	0.712936	0.649352	-0.628996	0.806604	0.64114	1.33166	0.523295	0.407621	-1.20766	0.800882	-0.119027	0.572134	-0.152207	0.991521	-0.150686	1.00848	-0.483758	-0.410737	0.0208102	0.208555	0.198437	0.727391	1.28086	-0.824139	0.397276
exponential_glszm_SmallAreaEmphasis	-0.632794	0.0601163	-1.62879	-0.948364	-0.86903	-1.88721	-0.842188	1.04566	0.972746	-0.154487	1.37068	-0.926946	0.0359204	-0.639274	-3.87412	1.53669	1.56338	-0.821039	0.585405	1.43664	0.620571	0.334304	0.489238	-0.741801	0.753088	0.701445	-0.555694	0.852477	0.498144	1.2528	0.58126	0.399306	-1.2329	0.846558	-0.0757274	0.625469	-0.07708	0.985721	-0.0647098	0.954174	-0.381782	-0.341416	0.0914326	0.310778	0.244582	0.710438	1.21542	-0.764512	0.423991
exponential_glszm_SmallAreaHighGrayLevelEmphasis	-0.666521	-0.3432	-0.868676	-0.868674	-0.868673	-0.868677	-0.868673	-0.249047	0.599243	0.188043	0.586731	-0.561962	0.76015	0.149852	-0.868371	4.65096	2.1177	-0.154174	0.221845	2.41947	0.396981	0.441084	1.34767	-0.238662	-0.0730651	-0.588628	-0.450306	-0.21115	2.57773	1.16627	0.447221	1.21336	-0.201549	0.683009	0.231909	0.268446	-0.848937	0.46884	-0.471541	1.31474	-0.868671	-0.466388	0.275517	-0.247325	-0.749246	-0.61802	-0.198678	-0.322441	0.311497
exponential_glszm_SmallAreaLowGrayLevelEmphasis	-0.374236	-0.280714	2.81988	3.0269	3.05104	2.74125	3.05921	-0.272315	-0.252643	-0.392431	-0.300805	-0.366764	-0.408168	-0.178259	0.657037	-0.462778	-0.455178	-0.382601	-0.314563	-0.452825	-0.462392	-0.135937	-0.451843	-0.439425	-0.4192	-0.372505	-0.420781	-0.393356	-0.454389	-0.334596	-0.309667	-0.313269	-0.217483	-0.35111	-0.420027	-0.437007	-0.364981	-0.19625	-0.323782	-0.176024	3.19929	-0.368055	-0.276444	-0.415632	-0.300089	-0.221783	-0.389113	-0.372602	-0.424265
exponential_glszm_ZoneEntropy	-0.0714204	-0.0107417	-2.52715	-2.76537	-2.73508	-2.49499	-2.83192	0.200923	0.419634	0.39252	0.384796	-0.452074	0.559153	-0.287213	-0.614167	1.24632	0.939847	0.568835	0.364221	1.05756	1.21504	0.0404374	1.10998	1.07676	0.458266	0.409917	0.743691	0.258616	0.222817	0.909844	0.0935831	0.181309	-0.533785	0.384175	0.221771	0.688931	-0.065785	0.384917	0.29433	-0.111026	-2.90657	0.426608	0.701171	0.760947	-0.0262967	0.0604924	0.3133	0.395748	0.544662
exponential_glszm_ZonePercentage	0.0436061	-1.22334	0.506977	1.17146	0.758553	0.369767	1.04019	-0.554667	-1.28071	0.175536	-1.01171	-1.27979	-0.842061	1.88865	-1.676	1.2554	1.14051	-0.581438	-0.693284	0.586485	0.924386	-0.520825	0.814278	-0.410973	1.66106	1.00758	0.834147	2.08846	0.568177	0.228572	0.112693	-0.425944	-0.877755	-0.633358	0.0589245	-0.252353	0.0203859	-1.19764	0.301296	-1.0384	1.15033	-0.243065	-0.914479	0.0142931	-0.217112	0.488486	-0.310493	-0.0604943	-0.136666
exponential_glszm_ZoneVariance	-0.40991	1.67512	-0.410811	-0.414925	-0.411073	-0.404451	-0.412949	-0.203546	3.81832	-0.406558	0.134358	0.0289847	-0.144567	-0.416007	6.33467	-0.379798	-0.393884	-0.36218	-0.134677	-0.385065	-0.403743	-0.306558	-0.41006	-0.270061	-0.415377	-0.410454	-0.414147	-0.415945	-0.411248	-0.36082	-0.384761	-0.373249	-0.33343	-0.0169667	-0.402216	-0.318193	-0.400462	4.18992	-0.401849	-0.071338	-0.41402	-0.380083	0.173706	-0.318901	-0.390237	-0.40751	-0.306657	-0.390801	-0.366808
exponential_ngtdm_Busyness	-0.507037	1.79141	-0.722913	-0.722913	-0.722913	-0.722913	-0.722913	-0.279342	2.96643	-0.406218	0.592634	0.250073	0.0563761	-0.669922	5.67494	-0.451079	-0.558803	-0.346775	0.37194	-0.319095	-0.567305	-0.17446	-0.418924	0.0199224	-0.655625	-0.698472	-0.57805	-0.690318	-0.690817	-0.489624	-0.400615	-0.374812	-0.322187	0.282381	-0.523418	-0.44546	-0.472458	2.74891	-0.443132	0.281224	-0.722913	-0.499029	0.321723	-0.510118	-0.0688762	-0.430829	-0.145515	-0.563676	-0.36472
exponential_ngtdm_Coarseness	-0.326317	-0.326317	3.03475	3.03475	3.03475	3.03475	3.03475	-0.326317	-0.326317	-0.326317	-0.326317	-0.326317	-0.326317	-0.326317	-0.326317	-0.326317	-0.326317	-0.326317	-0.326317	-0.326317	-0.326317	-0.326317	-0.326317	-0.326317	-0.326317	-0.326317	-0.326317	-0.326317	-0.326317	-0.326317	-0.326317	-0.326317	-0.326317	-0.326317	-0.326317	-0.326317	-0.326317	-0.326317	-0.326317	-0.326317	3.03475	-0.326317	-0.326317	-0.326317	-0.326317	-0.326317	-0.326317	-0.326317	-0.326317
exponential_ngtdm_Complexity	-0.336586	-0.313018	-0.345465	-0.345465	-0.345465	-0.345465	-0.345465	-0.239775	0.185321	-0.238677	-0.154155	-0.342381	0.220421	-0.0632613	-0.34546	5.83765	2.70245	-0.28222	-0.141977	2.79946	0.937908	-0.249968	1.81095	-0.102217	0.00285876	-0.314762	-0.27513	-0.179544	0.0642258	0.612308	-0.174828	-0.0884309	-0.335689	-0.105138	-0.234484	0.177945	-0.34404	-0.133126	-0.265119	-0.222864	-0.345465	-0.280206	-0.0898237	-0.249724	-0.335379	-0.319474	-0.186979	-0.298156	-0.0530105
exponential_ngtdm_Contrast	-0.345888	-0.36933	-0.378071	-0.378071	-0.378071	-0.378071	-0.378071	-0.31544	-0.228145	-0.178224	-0.30482	-0.370812	0.39687	5.51384	-0.378054	3.17272	3.1913	-0.355568	-0.280763	1.65538	0.273898	-0.262605	0.461381	-0.351982	0.302518	-0.35879	-0.34126	0.169182	3.656	0.0670403	0.0247797	0.120411	-0.293994	-0.289859	-0.0098204	-0.188145	-0.377298	-0.359232	-0.280031	-0.0831844	-0.378071	-0.336014	-0.343813	-0.341286	-0.370991	-0.342237	-0.289206	-0.325535	-0.247323
exponential_ngtdm_Strength	0.142562	-0.291795	-1.29193	-1.29193	-1.29193	-1.29193	-1.29193	-0.349444	-1.03384	0.553607	-0.410418	0.84821	-0.777109	1.39139	-1.29152	-0.768006	-0.367114	0.393317	0.150231	-0.910825	-0.791451	0.633241	-0.814451	-0.93693	0.940426	0.984475	-0.072373	1.73695	3.27101	-0.558636	1.58295	0.331041	1.98612	-0.00472398	0.65947	0.0121335	-1.09068	-0.749921	-0.0808548	0.854466	-1.29193	0.340538	-0.592427	0.063551	-0.570394	0.00769088	-0.250542	-0.110537	-0.124224
gradient_firstorder_10Percentile	-0.273887	-0.595221	-0.855783	-0.895066	-0.878853	-0.93468	-0.824825	-0.384804	-0.672216	-0.374623	-0.502968	-0.566287	-0.255936	0.811637	-0.620283	0.302135	0.196618	-0.410244	-0.144556	0.172437	-0.060535	-0.509461	0.207739	-0.494084	0.770594	0.253838	0.0357688	0.110511	5.89819	-0.00998019	-0.35227	-0.265743	-0.521516	-0.336293	0.121784	-0.372907	-0.132001	-0.573438	0.815705	-0.456077	-0.872572	-0.0075904	-0.638488	-0.339892	0.0892129	0.568813	-0.308269	-0.394574	-0.225219
gradient_firstorder_90Percentile	0.199199	-0.406859	0.430758	1.87026	1.29272	0.679537	2.63232	-0.793674	-0.623609	1.09223	-0.886621	-0.682478	-1.06601	-0.481914	-1.24787	0.346438	0.115027	-0.27995	0.273853	-0.164996	-0.891714	0.702384	-0.021817	-1.09115	-0.025287	-0.483652	-0.483708	-0.620639	0.591913	0.165733	0.691996	-0.195148	-0.970628	-0.000678115	-0.273984	-0.418915	0.562664	-0.572165	0.237626	0.245055	3.42486	0.113812	-1.03615	-0.572917	-0.227678	-0.289558	-0.812929	-1.44429	-0.295553
gradient_firstorder_Energy	-0.761928	0.39243	4.01056	1.86334	1.29929	5.73443	0.578012	-0.250952	1.5649	-0.593545	-0.298091	-0.519314	-0.314858	-0.867076	0.443163	0.35003	-0.436677	-0.301923	-0.187859	0.220463	0.0382768	-0.514118	0.0644151	1.89773	-0.723702	-0.779951	-0.504504	-0.81541	-0.761214	-0.14606	-0.618674	-0.553129	-0.753226	0.133538	-0.728109	-0.00701374	-0.670619	2.06352	-0.627391	-0.521355	0.0675031	-0.424323	0.527755	-0.1809	-0.605453	-0.71307	-0.411733	-0.657182	-0.174723
gradient_firstorder_Entropy	0.376589	-0.189334	0.415646	0.282028	-0.106795	-0.689916	0.72256	0.268834	-0.49081	0.761949	-0.390724	-0.69416	-0.370911	-2.27186	-0.470581	1.62087	1.15012	-0.0310163	1.15552	1.06672	0.433335	0.644952	1.28025	-0.383973	0.208024	-0.118679	0.515679	-0.721195	-1.17877	1.39695	0.386878	0.276935	-2.52052	0.971131	0.296738	0.284128	0.710028	-0.167063	0.568003	0.454749	0.289707	0.89854	-0.857882	0.438956	0.287609	0.304079	0.0756511	-0.690192	0.620155
gradient_firstorder_InterquartileRange	0.545429	-0.0445333	-0.260647	2.31702	2.6602	0.0111417	3.96031	-0.234899	-0.637812	0.592119	-0.672508	-0.874512	-0.299537	-0.696346	-0.328262	-0.127902	-0.300992	0.105116	0.631239	-0.491662	-0.708731	0.785972	-0.159309	-0.247754	-0.651076	-0.698707	-0.347561	-0.518922	-1.22803	0.0262959	0.387717	0.346991	-1.54426	0.460337	-0.212656	-0.69157	0.634819	-0.177792	0.0669169	0.754727	2.29255	0.228039	-0.272315	-0.383633	-0.132813	-0.407378	-0.274852	-1.06087	0.0899452
gradient_firstorder_Kurtosis	-0.663226	-0.141426	1.72894	-0.570342	-0.933632	0.30388	-0.719049	-0.180635	0.98661	-0.0465457	0.173676	0.632289	-0.658727	-0.310487	-0.218618	-0.146029	-0.159894	-0.198216	-0.385718	-0.205333	0.2328	-0.882324	0.0580809	-0.228843	-0.30321	0.55824	-0.0442835	-0.447374	3.03195	-0.222094	-0.739179	-0.688757	2.63378	-0.439222	-0.167563	1.10475	-0.709513	-0.270935	-0.666189	-0.740965	-0.201559	0.180809	-0.25652	-0.282021	-0.696374	-0.570735	-0.307697	1.44818	-0.614843
gradient_firstorder_Maximum	-0.328192	-0.481775	1.87451	2.23302	0.909798	1.0163	3.10671	-0.573946	-0.236403	0.692155	-1.08343	-0.443832	-0.899812	-1.10597	-0.73791	0.629166	-0.400837	-0.0845706	0.112595	-0.144611	-0.0241172	-0.0755745	0.629291	-0.17363	-0.724174	-0.257127	-0.342854	-1.15065	-0.782495	0.398967	0.117613	-0.486569	-0.983264	0.139459	-0.280153	0.478824	0.0816987	-0.385666	-0.0105012	-0.0671576	3.598	1.08285	-0.791148	-0.52329	-0.527152	-0.933292	-1.01406	-1.26837	-0.595431
gradient_firstorder_Mean	0.0169646	-0.853181	-0.615039	0.793898	1.08937	-0.644814	1.83395	-0.62696	-1.16228	0.382186	-1.10727	-1.14025	-0.659566	0.553626	-0.996527	0.855444	0.500207	-0.640536	0.0970985	0.399452	-0.404665	0.514884	0.307592	-0.849239	0.869342	-0.324535	-0.0976511	-0.363211	2.33743	0.366807	0.994849	-0.122007	-1.61351	-0.118809	-0.0911665	-0.776762	0.282339	-0.887735	0.894069	0.101803	1.28644	0.151275	-1.17911	-0.576917	0.301561	0.258548	-0.692777	-1.21406	-0.189074
gradient_firstorder_MeanAbsoluteDeviation	0.393123	-0.0532027	0.355188	2.27797	1.9071	0.812281	3.60223	-0.548143	-0.455927	0.805162	-0.683145	-0.604682	-0.577228	-0.802032	-0.74518	-0.0387265	-0.211714	0.0198215	0.473831	-0.466584	-0.90319	0.870288	-0.195449	-0.499946	-0.582395	-0.690234	-0.485574	-0.669517	-1.30035	-0.00294879	0.550569	0.150049	-1.16303	0.193885	-0.243571	-0.355857	0.600416	-0.22913	-0.110629	0.74547	3.50258	0.264258	-0.568095	-0.518378	-0.293214	-0.547114	-0.512608	-1.25997	-0.0491419
gradient_firstorder_Median	-0.249758	-1.14584	-0.968023	0.0876421	0.936669	-1.27568	1.13557	-0.462206	-1.22047	0.241619	-1.0992	-1.14642	-0.333379	0.989772	-0.722161	1.10566	0.661975	-0.973475	-0.265412	0.769915	0.0209142	0.654431	0.524951	-0.785499	1.21703	-0.263048	0.353912	-0.228839	2.07133	0.563102	1.71576	-0.0985966	-1.38637	-0.262405	-0.0176711	-0.838526	-0.103365	-1.04653	1.10558	-0.34885	-0.262762	-0.00381273	-1.232	-0.490762	0.839955	0.674368	-0.637288	-0.867583	-0.169248
gradient_firstorder_Minimum	-0.127354	-0.350904	-0.465164	-0.465164	-0.465164	-0.465164	-0.465164	-0.277663	-0.465164	-0.0807702	-0.359377	-0.24239	-0.232711	1.38645	-0.340546	-0.465164	-0.465164	-0.205864	-0.278771	-0.465164	-0.465164	-0.327687	-0.222585	-0.465164	0.357371	0.429223	-0.050819	0.310039	-0.465164	-0.465164	-0.269093	-0.170239	-0.103174	-0.153212	0.451351	-0.465164	-0.262059	-0.352989	0.735483	-0.19433	-0.465164	0.201237	-0.465164	-0.0826206	0.0144104	-0.0153216	-0.200616	-0.105141	-0.29043
gradient_firstorder_Range	-0.312233	-0.441962	1.90255	2.25754	0.947336	1.05279	3.12263	-0.540546	-0.187585	0.693416	-1.03685	-0.415238	-0.867698	-1.23366	-0.696611	0.669466	-0.350401	-0.0631629	0.139349	-0.0966961	0.0226117	-0.0420795	0.645345	-0.12543	-0.752765	-0.297495	-0.3344	-1.17031	-0.728302	0.441532	0.14335	-0.464766	-0.963275	0.153399	-0.322507	0.520603	0.107086	-0.34659	-0.0839068	-0.047074	3.60908	1.05208	-0.736871	-0.509883	-0.523404	-0.922575	-0.984032	-1.24538	-0.560544
gradient_firstorder_RobustMeanAbsoluteDeviation	0.460146	-0.0789047	-0.186966	2.37934	2.16412	0.684668	3.60115	-0.45478	-0.574987	0.573737	-0.669973	-0.66969	-0.341942	-0.832445	-0.511842	-0.141545	-0.333074	0.0781199	0.489062	-0.513002	-0.835127	1.02962	-0.221697	-0.268206	-0.629936	-0.701688	-0.412016	-0.552555	-1.3347	-0.0265447	0.614965	0.30355	-1.55315	0.246231	-0.207254	-0.5412	0.697823	-0.138412	-0.0112048	0.891284	3.33835	0.257648	-0.4216	-0.428402	-0.171212	-0.473132	-0.409109	-1.22153	0.0796131
gradient_firstorder_RootMeanSquared	0.0300449	-0.82014	-0.515945	0.988224	1.19475	-0.517284	2.14115	-0.646956	-1.13312	0.440834	-1.10637	-1.12588	-0.687912	0.454271	-1.01349	0.798003	0.45096	-0.620917	0.117093	0.334703	-0.456057	0.532599	0.267412	-0.861602	0.769099	-0.363456	-0.140613	-0.408692	2.12635	0.336885	0.96437	-0.125874	-1.59521	-0.110265	-0.118096	-0.756797	0.294629	-0.870157	0.814787	0.133289	1.66687	0.151621	-1.17229	-0.598151	0.242693	0.187532	-0.709356	-1.2383	-0.204445
gradient_firstorder_Skewness	-0.103703	0.667671	1.69148	0.0845506	-0.655431	1.03003	-0.163317	0.0275597	1.29525	0.373004	0.772318	1.12761	-0.434004	-1.70504	-0.0905219	-0.726421	-0.478998	0.406124	0.148366	-1.01161	-0.398387	-0.695475	-0.182978	-0.0277707	-1.693	0.523875	-0.292555	-0.214388	-3.47675	-0.31538	-1.35491	-0.302599	2.47808	0.0512557	0.0388018	1.26617	-0.223511	0.450842	-1.13482	-0.228325	0.542428	0.253566	0.454	0.035426	-1.20174	-1.03358	0.0961458	1.07027	-0.297113
gradient_firstorder_TotalEnergy	-0.761928	0.39243	4.01056	1.86334	1.29929	5.73443	0.578012	-0.250952	1.5649	-0.593545	-0.298091	-0.519314	-0.314858	-0.867076	0.443163	0.35003	-0.436677	-0.301923	-0.187859	0.220463	0.0382768	-0.514118	0.0644151	1.89773	-0.723702	-0.779951	-0.504504	-0.81541	-0.761214	-0.14606	-0.618674	-0.553129	-0.753226	0.133538	-0.728109	-0.00701374	-0.670619	2.06352	-0.627391	-0.521355	0.0675031	-0.424323	0.527755	-0.1809	-0.605453	-0.71307	-0.411733	-0.657182	-0.174723
gradient_firstorder_Uniformity	-0.621992	0.150086	-0.0953494	0.728965	1.28787	1.77539	0.422573	-0.533893	0.672282	-0.632465	0.178314	0.350695	-0.0121223	1.39442	0.00820097	-1.14827	-0.982848	-0.0497738	-0.887835	-0.935978	-0.73554	-0.538137	-1.0234	-0.00738814	-0.540283	-0.374883	-0.680593	-0.0598535	0.391978	-1.07915	-0.345969	-0.475042	2.84445	-0.799941	-0.597181	-0.305083	-0.749492	0.155271	-0.742229	-0.515751	0.59881	-0.778647	0.764045	-0.671725	-0.503811	-0.63813	-0.411185	-0.0244596	-0.652407
gradient_firstorder_Variance	0.0933111	-0.18386	0.488205	2.19732	1.56408	0.710369	4.06332	-0.512733	-0.364443	0.699373	-0.56597	-0.472863	-0.597431	-0.623841	-0.659549	-0.0869665	-0.20203	-0.189622	0.196785	-0.392554	-0.670583	0.407719	-0.221756	-0.554321	-0.471619	-0.527024	-0.45101	-0.601097	-0.755166	-0.0997204	0.238644	-0.12636	-0.655618	-0.0176321	-0.309577	-0.25397	0.229779	-0.327458	-0.266596	0.300139	4.33352	0.0534749	-0.55132	-0.499216	-0.390181	-0.518978	-0.515567	-0.815049	-0.259429
gradient_glcm_Autocorrelation	-0.225226	-0.785944	-0.288257	1.31173	2.03235	0.0887516	2.06336	-0.790095	-0.862447	0.196655	-0.873931	-0.852672	-0.533119	-0.0226758	-0.989725	0.892221	0.561602	-0.752017	-0.0484076	0.386327	-0.437596	0.154984	0.166928	-0.884575	0.685463	-0.245065	-0.331967	-0.493055	3.43114	0.200887	0.479044	-0.317529	-1.2526	-0.363974	-0.364847	-0.674616	-0.0422724	-0.799442	0.338272	0.231361	2.18666	-0.0253983	-0.96021	-0.664755	0.187819	0.238942	-0.798503	-1.03289	-0.395657
gradient_glcm_ClusterProminence	-0.235074	-0.24173	0.717319	1.44268	0.756602	0.479449	5.1385	-0.373315	-0.217088	0.215908	-0.342049	-0.273622	-0.381565	-0.392248	-0.393272	-0.264976	-0.294163	-0.270013	-0.131508	-0.33671	-0.373107	-0.142163	-0.272773	-0.376883	-0.374384	-0.364343	-0.308955	-0.392231	-0.348639	-0.226016	-0.195325	-0.286204	-0.371698	-0.197264	-0.325821	-0.168912	-0.148152	-0.285106	-0.346153	-0.06286	4.21431	-0.0224311	-0.366887	-0.35623	-0.352767	-0.388719	-0.369114	-0.40854	-0.309442
gradient_glcm_ClusterShade	-0.180361	0.0612081	1.68157	1.41728	-1.66018	0.948315	5.20272	-0.36244	0.114438	0.666352	-0.204348	0.0349869	-0.456826	-0.538966	-0.419739	-0.473648	-0.377072	-0.0507126	0.0936281	-0.521367	-0.407061	-0.221612	-0.295553	-0.384728	-0.563965	-0.350983	-0.261158	-0.423713	-0.728864	-0.224683	-0.427792	-0.261517	-0.269467	-0.00176246	-0.282105	0.228152	0.0626985	-0.0693135	-0.528583	0.0438585	2.78091	0.303473	-0.292481	-0.35164	-0.549899	-0.494118	-0.34045	-0.440247	-0.267311
gradient_glcm_ClusterTendency	-0.0333292	-0.202497	0.716515	2.20963	1.58816	1.0706	4.04051	-0.569811	-0.254764	0.563228	-0.461693	-0.342748	-0.483799	-0.585872	-0.670314	-0.153906	-0.290348	-0.250605	0.137514	-0.398831	-0.598523	0.296737	-0.234177	-0.604246	-0.525805	-0.495195	-0.417347	-0.614325	-0.618848	-0.0832807	0.0594134	-0.121743	-0.770024	-0.0231615	-0.353308	-0.187925	0.171174	-0.287574	-0.418505	0.599471	4.17094	0.191081	-0.518169	-0.445219	-0.379715	-0.600939	-0.540998	-0.861496	-0.267687
gradient_glcm_Contrast	0.539562	-0.305027	-0.144978	2.38726	2.00507	-0.012287	3.83922	-0.441275	-0.457247	-0.271768	-0.639415	-0.670145	-0.571511	-0.455247	-0.533899	0.0992684	0.165261	-0.362789	0.29354	-0.258373	-0.612096	0.833951	-0.253711	-0.500639	-0.18188	-0.620051	-0.277564	-0.659877	-0.975728	-0.0554759	0.95327	-0.127211	-0.813057	0.0551871	-0.264416	-0.538073	0.292268	-0.417888	0.13664	-0.09254	5.01323	-0.280432	-0.580995	-0.382911	-0.127563	-0.311876	-0.424847	-0.869489	-0.131252
gradient_glcm_Correlation	-1.21378	0.417591	1.39131	-0.0418595	-0.167331	1.48338	0.35558	-0.963822	0.899988	1.79086	0.969925	1.68399	0.509733	-0.875774	-1.11855	-0.658686	-1.42826	0.503128	-0.197855	-0.571979	0.0295194	-0.792092	0.142595	-0.947987	-1.56746	0.696158	-0.508276	0.19706	3.00055	0.0353514	-1.63124	0.132715	-0.63008	-0.0856712	-0.274358	1.44644	-0.0746666	0.569947	-1.95458	1.73609	-0.654011	1.47203	0.231606	-0.200725	-0.841404	-1.57486	-0.676574	-1.08326	-0.388882
gradient_glcm_DifferenceAverage	1.07773	-0.494121	-0.663009	1.94192	1.54175	-0.537745	2.78386	-0.314078	-0.749238	-0.0689925	-0.903822	-1.00871	-0.709631	-0.131927	-0.514635	0.560215	0.533552	-0.441759	0.598904	0.0809683	-0.556459	1.3565	0.0434718	-0.46881	0.150893	-0.693371	0.0764622	-0.681765	-1.69943	0.363088	1.71744	0.0685622	-1.56731	0.303465	0.045697	-0.813854	0.623073	-0.573084	0.680411	-0.0387039	3.03742	-0.168398	-0.784159	-0.369978	0.263503	0.0729516	-0.329157	-1.20097	0.138367
gradient_glcm_DifferenceEntropy	0.431234	0.203463	-0.325514	-0.49027	-2.11657	-0.935669	-1.72339	0.298762	0.0644433	0.291081	0.0329371	-0.323908	0.0145938	-2.41306	-0.0522265	1.37378	1.03446	0.329796	1.22427	0.9858	0.429071	1.16851	1.01476	0.021824	0.21073	-0.754403	0.652095	-0.525078	-1.54155	1.09732	0.905568	0.599403	-1.70757	1.04466	0.338279	0.178579	0.744929	0.261447	0.583926	0.562416	-2.79007	0.570858	0.00473615	0.554307	0.557671	0.173969	0.447181	-0.708347	0.835887
gradient_glcm_DifferenceVariance	0.28301	-0.0734891	0.357319	2.5081	1.67048	0.513114	4.2785	-0.488556	-0.223216	-0.343832	-0.473234	-0.513116	-0.482542	-0.584232	-0.617476	-0.0470819	0.0415319	-0.19958	0.272509	-0.365609	-0.628772	0.466603	-0.310216	-0.543065	-0.287392	-0.574195	-0.413759	-0.634605	-0.835713	-0.191215	0.193303	-0.0859873	-0.545038	0.0130072	-0.336695	-0.318158	0.25826	-0.238726	-0.227944	0.04462	4.99108	-0.231774	-0.441279	-0.303819	-0.26954	-0.485777	-0.421726	-0.805348	-0.204231
gradient_glcm_Id	-0.858189	0.484286	1.51855	1.12537	2.63366	2.72056	1.23073	-0.368258	0.841278	-0.311138	0.359837	0.3449	0.332084	-1.12321	0.0448266	-1.0367	-0.894699	0.267056	-0.706503	-0.758119	-0.549406	-0.734037	-0.793091	0.161531	-0.812538	-0.438115	-0.803315	-0.493295	0.802618	-0.878123	-1.03033	-0.23613	1.6103	-0.499734	-0.813089	0.213289	-0.793821	0.487983	-0.9668	-0.230628	1.16846	-0.36115	0.597267	-0.109971	-0.650122	-0.950593	-0.257385	0.0589675	-0.544456
gradient_glcm_Idm	-0.725445	0.354244	1.54567	1.44558	3.02899	2.91452	1.63427	-0.381012	0.736067	-0.291026	0.182081	0.142811	0.234361	-1.07157	0.0194452	-0.935447	-0.795291	0.158892	-0.667565	-0.682698	-0.605753	-0.580214	-0.758194	0.131473	-0.763958	-0.541513	-0.761294	-0.60298	0.397517	-0.799152	-0.806748	-0.244367	1.26689	-0.478282	-0.770525	0.0253255	-0.773061	0.381226	-0.846582	-0.2789	1.32336	-0.405512	0.495784	-0.180063	-0.550531	-0.890954	-0.299254	-0.110462	-0.533738
gradient_glcm_Idmn	-2.12094	0.0172696	1.58348	-0.603803	-1.79014	0.979527	-0.729798	0.0840431	0.699425	0.936066	0.193592	1.08914	0.120675	-1.34493	0.161018	0.2677	-1.12238	0.505684	-0.625753	0.134691	1.15293	-2.13565	0.875047	0.71952	-1.12904	0.95244	-0.150183	-0.13922	1.92361	0.292491	-2.16002	-0.731467	1.20943	-0.178762	-0.0966208	1.39499	-0.68952	0.358385	-0.81668	-0.0318369	-0.872706	1.2045	0.313351	0.0369869	-0.868406	-1.13276	-0.745867	0.925171	-0.884584
gradient_glcm_Idn	-1.72272	0.413028	1.95301	0.018207	-0.349668	1.58562	-0.0514419	-0.226168	0.93572	0.539307	0.292262	1.06181	0.13238	-1.71152	-0.063989	-0.234854	-1.13067	0.543387	-0.583574	-0.376216	0.575484	-1.64172	0.3307	0.420552	-1.2087	0.553714	-0.621662	-0.529621	1.93851	-0.209538	-1.96517	-0.595082	1.73745	-0.255721	-0.527909	1.40215	-0.645672	0.518562	-1.08158	0.0477816	0.166449	0.893014	0.404586	-0.0149412	-1.03778	-1.42349	-0.722457	0.389965	-0.840006
gradient_glcm_Imc1	-1.20657	1.16227	0.110432	-0.730094	-1.27312	0.250697	-1.41332	0.541831	1.49676	-0.607989	0.730675	0.403313	0.561132	-1.9624	1.28436	0.43551	-0.396994	0.706015	0.216525	0.549258	0.796649	-0.253178	0.520318	1.59421	-1.14479	-1.46023	-0.203502	-1.22032	-0.490973	0.0122905	-0.490079	-0.0764067	0.658889	0.720219	-0.912807	0.853936	-0.719398	1.60832	-0.921639	-0.222741	-1.65381	-0.160131	1.38734	0.54023	-0.59969	-1.10868	0.44707	-0.177861	0.551755
gradient_glcm_Imc2	0.476707	-0.423153	0.379361	0.445444	0.430363	0.214413	0.457609	0.300305	-1.67175	0.470162	0.16601	0.309035	0.276868	0.472283	-0.932558	0.405907	0.46891	0.191318	0.428793	0.357136	0.211431	0.458683	0.377041	-2.25055	0.476098	0.476122	0.454007	0.47429	0.453638	0.448869	0.466181	0.439832	-0.217296	0.272795	0.473824	0.108569	0.47278	-2.06374	0.474325	0.455709	0.452964	0.455636	-1.12126	0.33109	0.466044	0.475343	0.339841	0.417236	0.334956
gradient_glcm_InverseVariance	-0.869143	0.938505	0.696361	1.27197	0.454359	1.39777	1.66246	-0.190428	1.46238	-0.176915	0.65451	0.579759	0.799044	-1.1259	0.37933	-1.18828	-0.931529	0.466811	-0.632355	-0.905297	-0.611843	-0.59462	-0.89398	0.462223	-0.853922	-0.324162	-0.934306	-0.830494	1.29403	-0.97374	-0.923594	-0.17343	2.3108	-0.415014	-0.935081	0.429393	-0.759761	0.955626	-1.13386	-0.260394	-0.34373	-0.317378	1.09312	-0.0670926	-0.591057	-1.0514	-0.191292	0.0826635	-0.453522
gradient_glcm_JointAverage	0.0872641	-0.919169	-0.729709	1.07238	1.74722	-0.43058	1.34565	-0.713273	-1.09431	0.0607446	-1.02337	-1.09618	-0.400417	0.328761	-1.0408	1.17547	0.940684	-0.841689	0.148507	0.727447	-0.210771	0.436973	0.430108	-0.876254	1.07378	-0.0248149	-0.0731809	-0.294012	2.94977	0.445557	0.888198	-0.173773	-1.78479	-0.239598	-0.14711	-0.820798	0.138134	-0.926456	0.772882	0.150576	1.45176	-0.0100336	-1.12942	-0.563355	0.546332	0.646251	-0.734847	-1.11307	-0.199043
gradient_glcm_JointEnergy	-0.191592	-0.388123	0.0267552	0.679678	4.36413	1.35624	1.31603	-0.391284	-0.348751	-0.313672	-0.372766	-0.332541	-0.376782	1.42641	-0.38968	-0.445986	-0.39027	-0.379031	-0.422384	-0.437324	-0.434803	-0.360956	-0.43984	-0.41503	-0.221653	0.00749428	-0.36976	-0.050073	-0.197493	-0.418003	-0.322938	-0.357092	-0.0329636	-0.430288	-0.252604	-0.402715	-0.317963	-0.392579	-0.291411	-0.358964	3.0484	-0.383246	-0.359976	-0.413852	-0.304916	-0.209049	-0.391557	-0.263082	-0.419302
gradient_glcm_JointEntropy	-0.711552	0.828503	-0.166881	-1.10767	-2.0789	-0.753897	-2.00458	0.580015	0.968823	-0.12535	0.534582	0.0989941	0.471806	-2.45547	0.803572	1.42968	0.455466	0.567906	0.918052	1.2512	1.16651	0.225027	1.27006	1.15087	-0.599461	-1.1337	0.262573	-1.10438	-0.649905	0.839761	-0.0859321	0.170343	-0.924415	1.17546	-0.475547	0.863174	-0.150661	1.19513	-0.273616	0.210312	-2.59938	0.406694	0.757784	0.845979	-0.175311	-0.617718	0.529088	-0.364608	0.915311
gradient_glcm_MaximumProbability	-0.271813	-0.349187	0.831272	1.11401	4.4711	2.64471	1.18749	-0.393624	-0.235785	-0.321084	-0.302815	-0.305504	-0.353558	0.416187	-0.355477	-0.489892	-0.381571	-0.284036	-0.454532	-0.414458	-0.468134	-0.33444	-0.476173	-0.420004	-0.309886	-0.134915	-0.382818	-0.147511	-0.166406	-0.450973	-0.329964	-0.353004	0.238973	-0.422476	-0.327045	-0.376326	-0.346161	-0.344559	-0.354413	-0.32205	2.8369	-0.406665	-0.25324	-0.392711	-0.290362	-0.281591	-0.398456	-0.298733	-0.434653
gradient_glcm_SumEntropy	-0.214607	0.453312	0.0285113	-0.644552	-2.02564	-0.670728	-1.92464	0.363302	0.440906	0.451676	0.362262	-0.0515836	0.469416	-2.8533	0.202754	1.30866	0.75922	0.491811	1.11692	0.992516	0.718635	0.747478	1.1548	0.301332	-0.267864	-0.857183	0.50582	-0.786816	-0.472711	1.10481	0.36952	0.58928	-1.39976	1.05923	-0.0274803	0.582248	0.420057	0.549348	0.0978836	0.722899	-2.87995	0.790469	0.246311	0.728174	0.243496	-0.315555	0.462704	-0.57669	0.835256
gradient_glcm_SumSquares	0.169624	-0.243794	0.427221	2.32552	1.77433	0.711018	4.06532	-0.537693	-0.332856	0.2797	-0.535916	-0.467365	-0.526537	-0.553394	-0.637791	-0.0675365	-0.135238	-0.296483	0.196285	-0.358393	-0.617631	0.494877	-0.246711	-0.581815	-0.416034	-0.551415	-0.377591	-0.645183	-0.760538	-0.075379	0.378731	-0.126592	-0.803701	0.00415053	-0.330123	-0.316939	0.218325	-0.340782	-0.231053	0.367661	4.57001	0.0279465	-0.552876	-0.433682	-0.299097	-0.512472	-0.512597	-0.884893	-0.225551
gradient_gldm_DependenceEntropy	-0.598095	0.908636	-0.320855	-0.553723	-0.460899	-0.811729	-0.0100305	0.458765	1.18894	0.492563	0.373628	-0.00815413	0.439184	-3.41721	0.646885	1.02518	0.369142	0.643012	0.733159	0.928568	0.479937	0.278809	0.998037	1.14155	-0.715312	-1.00504	0.032378	-1.58332	-1.81056	0.804147	-0.230935	0.2513	-1.41226	1.0584	-0.468282	0.88587	-0.271486	1.1732	-0.0381127	0.413026	-0.341568	0.737885	0.540011	0.807787	-0.16898	-0.742823	0.394846	-0.459006	0.623118
gradient_gldm_DependenceNonUniformity	-0.578524	0.0909851	5.65271	2.24872	0.982549	6.3426	0.444382	-0.15175	0.577504	-0.506977	-0.261903	-0.455441	-0.337657	-0.671712	0.15842	0.439023	-0.293356	-0.327023	-0.0404636	0.251647	0.138147	-0.412773	0.127006	0.935682	-0.547394	-0.585341	-0.326595	-0.634339	-0.613702	0.00269052	-0.48287	-0.455436	-0.636677	0.101388	-0.537918	-0.0880317	-0.480701	1.07802	-0.485188	-0.449994	0.0554365	-0.324752	0.144809	-0.155275	-0.463949	-0.509768	-0.318851	-0.516394	-0.0979187
gradient_gldm_DependenceNonUniformityNormalized	0.702713	-1.12248	1.48451	1.54225	0.263656	0.610662	0.781324	-0.161083	-1.57087	-0.397607	-0.756138	-0.984154	-0.980373	2.23906	-1.09297	0.764913	0.547971	-0.944341	0.515674	0.270182	0.0744622	0.0621505	0.28307	-1.26547	0.942589	0.824017	0.531354	0.390283	0.66917	0.650316	0.466126	-0.357144	-1.51654	-0.227252	0.76231	-0.812023	0.949172	-1.21514	0.472911	-0.447799	0.618572	0.0325832	-1.30958	-0.46845	0.227447	1.19845	-0.383996	-0.552167	-0.0241252
gradient_gldm_DependenceVariance	-0.838576	0.781051	-0.33175	-0.833844	1.77184	1.00728	-0.549406	-0.15675	2.29929	-0.139909	0.734825	0.0521444	0.250703	-1.12508	0.369303	-0.875152	-0.569717	1.1045	-0.685128	-0.00904824	-0.586805	-0.350307	-0.694376	0.545136	-0.863107	-0.903984	-0.703291	-0.550576	-0.948766	-0.764255	-0.721567	-0.0672379	0.98536	-0.30822	-0.871723	0.118092	-0.927418	1.13985	-0.809528	-0.00211915	-0.473771	-0.385607	1.27908	0.170992	-0.497529	-0.868821	-0.123406	-0.178323	-0.47619
gradient_gldm_GrayLevelNonUniformity	-0.593278	0.26325	2.30545	1.26823	1.13141	7.05256	0.144618	-0.338339	1.59168	-0.531699	-0.199368	-0.341105	-0.272408	-0.615039	0.264508	-0.350814	-0.514543	-0.274729	-0.412641	-0.301292	-0.268296	-0.493101	-0.370119	1.19704	-0.580837	-0.588364	-0.489981	-0.597303	-0.575266	-0.444855	-0.528404	-0.489252	-0.383117	-0.268296	-0.576542	-0.150787	-0.567227	1.46055	-0.557743	-0.485074	-0.0600948	-0.478089	0.701224	-0.337486	-0.522644	-0.575702	-0.394555	-0.479653	-0.3478
gradient_gldm_GrayLevelVariance	0.0933344	-0.184103	0.487693	2.19872	1.56677	0.707038	4.06297	-0.513675	-0.364317	0.700893	-0.565883	-0.472136	-0.597716	-0.623814	-0.658703	-0.0882486	-0.201039	-0.189015	0.196806	-0.392388	-0.670754	0.406867	-0.221811	-0.553837	-0.471205	-0.52802	-0.450155	-0.601892	-0.755998	-0.0990737	0.240378	-0.125689	-0.655626	-0.0180352	-0.30953	-0.254066	0.229071	-0.327547	-0.268036	0.301429	4.33184	0.0523587	-0.551461	-0.498624	-0.391117	-0.51802	-0.514836	-0.814071	-0.258536
gradient_gldm_HighGrayLevelEmphasis	-0.0313366	-0.608397	-0.189816	1.55051	1.52909	-0.106612	3.40164	-0.644996	-0.821598	0.496012	-0.889903	-0.861606	-0.69906	-0.248648	-0.885224	0.575108	0.230313	-0.538269	0.11125	0.0662904	-0.594561	0.513926	0.0740119	-0.772319	0.253006	-0.59358	-0.349647	-0.645947	1.82861	0.172248	0.847726	-0.219044	-1.12237	-0.169325	-0.359655	-0.603531	0.257979	-0.688757	0.312528	0.117888	2.9557	-0.00348653	-0.911827	-0.645164	-0.0530333	-0.140773	-0.71033	-1.06635	-0.280501
gradient_gldm_LargeDependenceEmphasis	-0.807256	0.885575	-0.63636	-0.907133	0.843151	0.287996	-0.583138	-0.181501	2.30474	-0.0866578	0.604887	0.322811	0.446441	-1.16615	0.587286	-0.842616	-0.620604	0.932509	-0.681238	-0.256544	-0.527417	-0.354456	-0.638898	0.845101	-0.861061	-0.873734	-0.695313	-0.554348	-0.877253	-0.7562	-0.69108	-0.0629606	1.39914	-0.261068	-0.841875	0.254214	-0.904908	1.18465	-0.751923	0.0160763	-0.496081	-0.377509	1.34401	0.124214	-0.488958	-0.900847	-0.0816337	-0.0560001	-0.41861
gradient_gldm_LargeDependenceHighGrayLevelEmphasis	-0.390144	-0.417142	0.415596	0.210409	4.64226	1.5938	1.7812	-0.336911	-0.402648	0.495799	-0.575243	-0.443003	-0.0622655	-0.476855	-0.409163	-0.111769	-0.163272	-0.468507	-0.350755	-0.135612	-0.427812	0.0338236	-0.264029	-0.156692	-0.160018	-0.505896	-0.360888	-0.537959	0.372228	-0.270215	0.139231	-0.212804	-0.649555	-0.339531	-0.479628	-0.469617	-0.356136	-0.386336	-0.109861	-0.086782	2.29752	-0.258291	-0.452511	-0.416052	-0.0912189	-0.352201	-0.458692	-0.630684	-0.322145
gradient_gldm_LargeDependenceLowGrayLevelEmphasis	-0.454513	0.107353	1.35028	0.266696	0.652658	3.04838	0.230352	-0.430881	1.14088	-0.264884	-0.118718	-0.163206	-0.480406	-0.503116	0.19697	-0.515398	1.63763	0.207368	-0.527457	2.67032	0.277808	-0.299584	-0.569825	-0.208983	-0.576108	-0.558033	-0.536992	-0.293082	-0.588057	-0.443372	-0.434473	-0.404227	0.358896	-0.279933	-0.527661	-0.325247	-0.545737	0.0538813	-0.56843	-0.016518	0.890676	-0.490676	0.362679	-0.0935974	-0.558329	-0.55868	-0.189994	0.231393	-0.489755
gradient_gldm_LowGrayLevelEmphasis	-0.0935671	-0.176592	1.98154	2.29451	2.4212	4.01953	2.00248	-0.395146	0.189042	-0.274474	-0.288884	-0.180387	-0.497445	-0.0180975	-0.0972964	-0.466524	0.346209	-0.118441	-0.567111	-0.0275142	-0.18561	-0.322236	-0.649793	-0.323817	-0.570882	-0.44301	-0.582148	-0.189088	-0.596303	-0.539089	-0.39764	-0.428444	0.250942	-0.334094	-0.418647	-0.443824	-0.53719	-0.178968	-0.539212	-0.203058	2.66482	-0.489696	-0.0812139	-0.260954	-0.582308	-0.439068	-0.142296	0.013624	-0.522563
gradient_gldm_SmallDependenceEmphasis	0.762298	-1.11123	1.31002	1.35308	0.341379	0.652675	0.747241	-0.00234215	-1.73535	-0.253251	-0.643723	-1.01063	-0.989967	1.80945	-1.18054	0.809477	0.636127	-0.872743	0.604909	0.397072	0.183043	0.21686	0.395595	-1.42036	0.951171	0.844828	0.616804	0.507952	0.695362	0.716803	0.564151	-0.203792	-1.80586	-0.0968537	0.802812	-0.760054	0.952981	-1.22963	0.552546	-0.309008	0.604579	0.183051	-1.38212	-0.327523	0.364692	1.13789	-0.236203	-0.475796	0.1226
gradient_gldm_SmallDependenceHighGrayLevelEmphasis	0.121269	-0.592891	-0.234995	1.83266	0.921269	-0.316805	3.23765	-0.679045	-0.879358	0.136315	-0.859317	-0.900417	-0.867379	-0.0774313	-0.981107	0.68666	0.271185	-0.473223	0.290533	0.0448342	-0.61559	0.576005	0.15062	-0.916214	0.29712	-0.543855	-0.31072	-0.53904	1.78663	0.278773	0.829139	-0.221497	-1.1185	-0.121349	-0.211675	-0.577769	0.508557	-0.729836	0.32609	0.102125	2.24117	0.0357562	-0.958007	-0.640111	-0.104503	-0.0293853	-0.710601	-1.04599	-0.249216
gradient_gldm_SmallDependenceLowGrayLevelEmphasis	0.139951	-0.34774	1.95694	2.79426	2.47863	3.53439	2.38722	-0.324052	-0.228984	-0.237656	-0.336957	-0.253826	-0.45245	0.349537	-0.297523	-0.363496	-0.386015	-0.338321	-0.478668	-0.433937	-0.317779	-0.315509	-0.550509	-0.374487	-0.424713	-0.247624	-0.495501	-0.385187	-0.440978	-0.547643	-0.41975	-0.376744	-0.021297	-0.393654	-0.269282	-0.451563	-0.420464	-0.309583	-0.386395	-0.289016	2.77548	-0.382099	-0.312816	-0.35908	-0.462437	-0.236657	-0.210306	-0.327495	-0.456813
gradient_glrlm_GrayLevelNonUniformity	-0.587072	0.253421	2.42031	1.34731	1.1264	7.21155	0.170572	-0.327436	1.45154	-0.526712	-0.200187	-0.334882	-0.26749	-0.609177	0.265264	-0.333697	-0.506015	-0.279436	-0.400334	-0.286283	-0.248955	-0.48631	-0.355664	1.20387	-0.574129	-0.581603	-0.47982	-0.591621	-0.57077	-0.432619	-0.520929	-0.482636	-0.391019	-0.257552	-0.569537	-0.147094	-0.559724	1.40078	-0.550241	-0.480071	-0.0381625	-0.469448	0.659572	-0.328329	-0.515393	-0.568431	-0.385262	-0.471674	-0.335639
gradient_glrlm_GrayLevelNonUniformityNormalized	-0.606875	0.127969	-0.0661972	0.785841	1.26966	1.84724	0.451631	-0.527701	0.555289	-0.645257	0.155041	0.37297	-0.00825952	1.50781	0.00252337	-1.15075	-0.986175	-0.0927466	-0.886516	-0.935379	-0.717104	-0.542147	-1.02316	0.00647616	-0.523969	-0.342687	-0.666806	-0.0272143	0.42486	-1.08098	-0.335276	-0.472014	2.74495	-0.80854	-0.579538	-0.318499	-0.738075	0.105043	-0.731922	-0.527904	0.646613	-0.776674	0.706739	-0.671384	-0.497469	-0.620692	-0.399231	0.00855405	-0.646786
gradient_glrlm_GrayLevelVariance	0.0962399	-0.17457	0.464125	2.21819	1.5539	0.674964	4.09395	-0.517406	-0.356557	0.689287	-0.566017	-0.47117	-0.601249	-0.627895	-0.66546	-0.0855541	-0.207843	-0.182647	0.203311	-0.40035	-0.676892	0.410297	-0.219999	-0.558189	-0.472131	-0.529862	-0.452399	-0.605017	-0.755281	-0.09928	0.245462	-0.126323	-0.648325	-0.0162644	-0.308757	-0.247781	0.233771	-0.324573	-0.26842	0.306367	4.32037	0.0559992	-0.552503	-0.50187	-0.391269	-0.520447	-0.517088	-0.81809	-0.258687
gradient_glrlm_HighGrayLevelRunEmphasis	-0.0269824	-0.595921	-0.215491	1.5634	1.4661	-0.147892	3.41211	-0.651385	-0.810737	0.494912	-0.888726	-0.865297	-0.709987	-0.255692	-0.890615	0.581196	0.234326	-0.521416	0.12108	0.0703652	-0.600525	0.529082	0.0798108	-0.778393	0.251164	-0.601085	-0.353663	-0.647771	1.83942	0.177104	0.854856	-0.212741	-1.12372	-0.159675	-0.360383	-0.596178	0.26639	-0.679953	0.314323	0.13306	2.92438	0.00500887	-0.910913	-0.644578	-0.0561739	-0.14428	-0.712623	-1.07389	-0.278198
gradient_glrlm_LongRunEmphasis	-0.707371	0.270551	0.268453	0.207765	2.68421	4.2626	2.56313	-0.320393	0.862065	-0.230247	0.0272027	0.0763445	0.117016	-0.978622	0.214626	-0.72701	-0.591828	0.172137	-0.639825	-0.459615	-0.508114	-0.404317	-0.586315	0.380495	-0.753107	-0.738122	-0.64311	-0.553197	0.0609971	-0.677573	-0.626674	-0.260795	0.580204	-0.360931	-0.729165	-0.070902	-0.761151	0.375262	-0.643411	-0.218259	1.98628	-0.457393	0.460483	-0.180369	-0.520855	-0.784218	-0.251927	-0.172072	-0.45797
gradient_glrlm_LongRunHighGrayLevelEmphasis	-0.152729	-0.531596	0.1047	0.963374	2.16079	1.01371	3.6024	-0.560363	-0.671194	0.298276	-0.741955	-0.711956	-0.572996	-0.314075	-0.722193	0.279548	0.0464212	-0.48764	-0.0510641	-0.0612562	-0.534584	0.260744	-0.0680033	-0.623676	0.0559033	-0.543856	-0.366393	-0.579893	1.33159	-0.00437791	0.48777	-0.257076	-0.904625	-0.233156	-0.383981	-0.536737	0.0435889	-0.582414	0.10484	-0.015461	3.35574	-0.116174	-0.742961	-0.564821	-0.142135	-0.226979	-0.612621	-0.870066	-0.31153
gradient_glrlm_LongRunLowGrayLevelEmphasis	-0.163979	-0.160972	1.87601	1.68952	1.85579	4.56258	1.6905	-0.378248	0.199633	-0.273942	-0.272982	-0.184484	-0.45513	-0.119347	-0.0933783	-0.441528	0.363962	-0.117145	-0.516499	0.0737643	-0.164835	-0.312393	-0.580919	-0.29815	-0.52462	-0.429816	-0.528141	-0.210286	-0.54093	-0.487187	-0.380674	-0.400935	0.1895	-0.316626	-0.40832	-0.404275	-0.496412	-0.169537	-0.500146	-0.201958	2.44851	-0.455849	-0.0720257	-0.249439	-0.5301	-0.427457	-0.167867	0.00436667	-0.478819
gradient_glrlm_LowGrayLevelRunEmphasis	-0.0830221	-0.18268	1.95386	2.31313	2.48345	4.00107	2.0357	-0.390245	0.172186	-0.272946	-0.29012	-0.178198	-0.49072	-0.00749449	-0.106116	-0.462956	0.266363	-0.12598	-0.564493	-0.112557	-0.207546	-0.323924	-0.646601	-0.320523	-0.565799	-0.4355	-0.579587	-0.193529	-0.586327	-0.542024	-0.39782	-0.425316	0.259403	-0.336933	-0.412751	-0.443556	-0.533613	-0.179648	-0.533099	-0.21055	2.6818	-0.485118	-0.0894063	-0.266877	-0.577318	-0.431787	-0.141963	-0.00604295	-0.519857
gradient_glrlm_RunEntropy	0.224633	0.0348466	0.277735	0.137121	-0.165268	-0.819103	0.611179	0.263125	-0.0776211	0.791648	-0.275209	-0.669397	-0.284973	-2.70299	-0.347509	1.6069	1.08963	0.15269	1.14361	1.08399	0.388529	0.628144	1.28689	-0.194889	0.0439161	-0.332659	0.419006	-0.947129	-1.29591	1.36839	0.28589	0.279075	-2.43949	1.04212	0.143431	0.426225	0.576615	0.124245	0.454868	0.499504	0.139205	0.905037	-0.616112	0.504008	0.215778	0.129179	0.0765394	-0.779033	0.62927
gradient_glrlm_RunLengthNonUniformity	-0.728394	0.432642	4.24191	1.49762	0.912738	5.89636	0.228725	-0.19747	1.61157	-0.592893	-0.222812	-0.453911	-0.27692	-0.82988	0.536271	0.217429	-0.445099	-0.276595	-0.19333	0.147255	0.0831919	-0.522992	0.0218075	1.9555	-0.707822	-0.738111	-0.475965	-0.774764	-0.767555	-0.172009	-0.625247	-0.533228	-0.697908	0.11809	-0.692313	0.0431388	-0.647902	2.09696	-0.627256	-0.517495	-0.107321	-0.423443	0.621136	-0.140792	-0.59173	-0.684291	-0.360261	-0.590863	-0.160338
gradient_glrlm_RunLengthNonUniformityNormalized	0.740418	-1.0312	1.16055	1.24741	0.756472	0.77126	1.328	0.0666689	-2.08284	-0.0737885	-0.701492	-0.604291	-0.676895	1.3717	-0.804372	0.797764	0.641621	-0.958041	0.595214	0.318919	0.389581	0.293616	0.517459	-1.04198	0.846349	0.869421	0.615251	0.467742	-0.975357	0.707688	0.595265	-0.0839895	-1.64134	0.0761143	0.79163	-0.555841	0.929227	-1.26751	0.688624	-0.212855	1.30251	0.205446	-1.41815	-0.256903	0.329508	0.9613	-0.0889902	-0.132508	0.220142
gradient_glrlm_RunPercentage	0.863734	-1.01747	0.933145	1.09926	-0.322142	0.126259	0.626565	0.138562	-2.12732	-0.0241951	-0.610678	-0.593623	-0.665318	1.4602	-0.812631	0.910693	0.689038	-0.893976	0.720735	0.39754	0.480336	0.32277	0.622568	-1.09668	0.963827	0.955581	0.735563	0.565326	-0.761243	0.815839	0.710704	-0.0147431	-1.63049	0.175043	0.912108	-0.438036	1.00615	-1.2466	0.766822	-0.110357	0.508141	0.340478	-1.39414	-0.17983	0.474331	1.05128	-0.0214013	-0.106796	0.35048
gradient_glrlm_RunVariance	-0.475488	-0.0582417	0.65821	0.646478	2.86742	4.89887	3.10287	-0.31377	0.175376	-0.272537	-0.179132	-0.138652	-0.119662	-0.577512	-0.0866997	-0.480908	-0.411922	-0.116296	-0.448951	-0.36112	-0.389117	-0.333745	-0.423201	-0.00816203	-0.492608	-0.480287	-0.449978	-0.409448	-0.198195	-0.459189	-0.443519	-0.287977	0.0512123	-0.332243	-0.483765	-0.223073	-0.486979	-0.0259064	-0.441225	-0.277208	2.37346	-0.379851	0.00251846	-0.257099	-0.409079	-0.499785	-0.282962	-0.244003	-0.379871
gradient_glrlm_ShortRunEmphasis	0.752374	-1.01361	1.13717	1.22175	0.670932	0.73659	1.29161	0.0598667	-2.10596	-0.0816264	-0.669848	-0.612121	-0.684929	1.34631	-0.850926	0.806477	0.63674	-0.926069	0.61337	0.338005	0.40221	0.291632	0.534423	-1.09456	0.852518	0.866287	0.627167	0.479104	-0.930045	0.717685	0.600876	-0.065417	-1.64852	0.0974253	0.800094	-0.516072	0.924932	-1.25141	0.687997	-0.189941	1.25833	0.23164	-1.41888	-0.233818	0.343979	0.953912	-0.0734828	-0.156047	0.240494
gradient_glrlm_ShortRunHighGrayLevelEmphasis	-0.0205165	-0.594294	-0.210676	1.56855	1.4429	-0.151907	3.43	-0.65234	-0.811609	0.478198	-0.884763	-0.865312	-0.719301	-0.248106	-0.892626	0.583623	0.235043	-0.517477	0.127869	0.0683105	-0.599321	0.527997	0.0825454	-0.784773	0.251681	-0.59674	-0.351599	-0.641957	1.77479	0.180963	0.850214	-0.213496	-1.11985	-0.156929	-0.353745	-0.593352	0.275411	-0.680299	0.313718	0.129761	2.93753	0.0064325	-0.910923	-0.643556	-0.0610927	-0.13979	-0.710851	-1.06982	-0.276932
gradient_glrlm_ShortRunLowGrayLevelEmphasis	-0.0703591	-0.192495	1.95667	2.34315	2.4957	3.98465	2.06709	-0.38476	0.137606	-0.271663	-0.293691	-0.179251	-0.48578	0.00991426	-0.118388	-0.455518	0.226412	-0.138244	-0.558405	-0.166115	-0.216787	-0.322599	-0.640076	-0.322317	-0.557241	-0.424937	-0.573503	-0.194402	-0.577604	-0.539967	-0.394141	-0.421553	0.244641	-0.336512	-0.403578	-0.443265	-0.525876	-0.187685	-0.524189	-0.216924	2.711	-0.478815	-0.106234	-0.271679	-0.569946	-0.421061	-0.142824	-0.0189357	-0.514741
gradient_glszm_GrayLevelNonUniformity	-0.487077	0.0672793	3.28652	1.84593	0.92136	8.105	0.238482	-0.214065	0.50495	-0.448733	-0.20263	-0.29744	-0.246518	-0.505945	0.189989	-0.157385	-0.382991	-0.279991	-0.268639	-0.124101	-0.0664996	-0.396428	-0.210669	0.916565	-0.46951	-0.475597	-0.354626	-0.492057	-0.46239	-0.291901	-0.424721	-0.395	-0.410602	-0.159471	-0.464603	-0.146513	-0.450825	0.730898	-0.44516	-0.402179	0.0755609	-0.364575	0.259064	-0.225393	-0.41666	-0.456589	-0.289566	-0.371527	-0.222564
gradient_glszm_GrayLevelNonUniformityNormalized	-0.408367	-0.228099	0.209273	1.07979	0.810837	2.23465	0.372255	-0.374015	-0.288783	-0.690935	-0.0646168	0.367195	-0.0544298	2.40323	-0.0313116	-1.00923	-0.805968	-0.349576	-0.772549	-0.759167	-0.416664	-0.532103	-0.882436	-0.0050913	-0.306557	0.00562431	-0.440533	0.418257	0.909237	-0.940175	-0.289576	-0.390703	1.96214	-0.76988	-0.361543	-0.435196	-0.550241	-0.407738	-0.5668	-0.537135	0.826331	-0.669963	0.107523	-0.510637	-0.398043	-0.353885	-0.262418	0.382395	-0.539938
gradient_glszm_GrayLevelVariance	0.121606	-0.0983984	0.244273	2.4072	1.46083	0.468673	4.35467	-0.553098	-0.318003	0.502155	-0.582653	-0.445707	-0.634526	-0.66619	-0.740866	-0.0527803	-0.270609	-0.15946	0.271829	-0.445112	-0.736314	0.429131	-0.194415	-0.590208	-0.475557	-0.541687	-0.474556	-0.637668	-0.792677	-0.103472	0.306727	-0.148674	-0.537861	-0.00941765	-0.296352	-0.180756	0.275721	-0.336704	-0.271923	0.34105	4.00941	0.0937222	-0.58358	-0.537198	-0.393086	-0.539337	-0.539568	-0.848926	-0.26
gradient_glszm_HighGrayLevelZoneEmphasis	0.00820422	-0.418674	-0.480615	1.69717	1.05575	-0.464445	3.44464	-0.743416	-0.682305	0.418661	-0.883398	-0.89093	-0.824289	-0.364019	-0.966349	0.632615	0.234785	-0.333833	0.220622	0.0576298	-0.690023	0.689985	0.141004	-0.833852	0.201306	-0.706767	-0.414809	-0.675835	1.94454	0.212909	0.895622	-0.146522	-1.09943	-0.0618196	-0.37003	-0.486436	0.365288	-0.576252	0.319291	0.297148	2.39066	0.0726413	-0.904361	-0.644641	-0.108669	-0.208941	-0.754629	-1.16523	-0.259133
gradient_glszm_LargeAreaEmphasis	-0.385392	-0.00134112	-0.224416	-0.283867	0.234802	0.589267	-0.0175408	-0.30653	3.95099	-0.275646	-0.0796024	-0.182714	-0.12745	-0.422432	-0.0321402	-0.386968	-0.364815	0.0369086	-0.371877	-0.308004	-0.351213	-0.316437	-0.357279	-0.0399828	-0.391128	-0.391529	-0.366968	-0.346814	-0.389514	-0.374	-0.363212	-0.287863	0.719886	-0.310497	-0.384793	0.000404898	-0.39006	0.644939	-0.373096	-0.271252	-0.0851247	-0.332999	0.15829	-0.231256	-0.341074	-0.397448	-0.292292	-0.261962	-0.331998
gradient_glszm_LargeAreaHighGrayLevelEmphasis	-0.333354	-0.324498	0.577891	-0.12745	3.59878	3.59098	2.49944	-0.339137	-0.27325	-0.0206596	-0.402189	-0.367852	-0.178476	-0.377669	-0.343841	-0.241079	-0.266831	-0.345629	-0.311926	-0.259948	-0.368587	-0.171308	-0.291145	-0.232248	-0.276493	-0.39467	-0.340541	-0.393878	-0.0646728	-0.294082	-0.141434	-0.277868	-0.418351	-0.310841	-0.372236	-0.344607	-0.31004	-0.297256	-0.245115	-0.231423	2.54871	-0.286373	-0.351997	-0.35844	-0.258503	-0.339764	-0.371715	-0.435792	-0.320347
gradient_glszm_LargeAreaLowGrayLevelEmphasis	-0.333776	-0.0640605	0.512358	-0.113353	-0.0382504	2.38966	0.0656901	-0.336255	2.90061	-0.298775	-0.224009	-0.242141	-0.336437	-0.341293	0.00529936	-0.354013	0.0102512	-0.0718856	-0.361581	0.335925	-0.228933	-0.305891	-0.368174	-0.235679	-0.367982	-0.360753	-0.363047	-0.31154	-0.370274	-0.339577	-0.341987	-0.328357	0.349873	-0.306459	-0.355064	-0.240399	-0.361511	0.118907	-0.365014	-0.252013	0.346305	-0.34993	0.0261684	-0.188829	-0.363654	-0.361293	-0.28597	-0.16403	-0.351208
gradient_glszm_LowGrayLevelZoneEmphasis	0.0376178	-0.287771	1.74049	2.4463	2.76232	3.68773	2.35435	-0.337722	-0.0254677	-0.229513	-0.307068	-0.172224	-0.423012	0.109137	-0.211541	-0.427491	-0.331545	-0.230925	-0.529548	-0.479886	-0.334638	-0.336152	-0.60486	-0.28908	-0.503311	-0.343506	-0.545635	-0.302901	-0.518958	-0.593636	-0.417571	-0.389851	0.302146	-0.380611	-0.344899	-0.439214	-0.492321	-0.213328	-0.455649	-0.267982	2.82477	-0.425915	-0.191073	-0.354412	-0.518082	-0.345942	-0.147907	-0.281915	-0.486329
gradient_glszm_SizeZoneNonUniformity	-0.589379	0.134316	5.3559	2.09282	1.09747	6.5134	0.461356	-0.153404	0.712115	-0.508451	-0.243394	-0.464038	-0.341579	-0.680819	0.128489	0.371959	-0.312124	-0.311818	-0.072223	0.232004	0.0957568	-0.415067	0.0905363	0.885731	-0.56068	-0.597928	-0.346478	-0.638625	-0.625662	-0.0341964	-0.49531	-0.455592	-0.640737	0.0828939	-0.551994	-0.0859996	-0.498827	1.19924	-0.50155	-0.451516	0.0758968	-0.331563	0.182532	-0.148791	-0.470122	-0.526709	-0.319614	-0.524512	-0.110469
gradient_glszm_SizeZoneNonUniformityNormalized	0.468841	-0.901606	1.67844	1.69252	1.38593	1.32635	1.68752	-0.151111	-1.1837	-0.369894	-0.501371	-1.27043	-1.0945	1.86089	-1.46635	0.512323	0.421335	-0.830011	0.325252	0.257816	-0.260218	0.166453	0.0675911	-1.64433	0.738648	0.478792	0.364611	0.527678	0.199502	0.472037	0.331726	-0.32093	-1.61822	-0.406111	0.509026	-0.82429	0.722065	-0.950919	0.178817	-0.482506	1.64186	0.00708027	-1.26613	-0.3914	0.249172	0.985802	-0.429649	-0.808994	-0.11856
gradient_glszm_SmallAreaEmphasis	0.534	-0.929668	1.57618	1.57226	1.2962	1.27548	1.56238	-0.0930499	-1.21431	-0.335691	-0.470187	-1.31809	-1.12083	1.73671	-1.53659	0.57882	0.48753	-0.817888	0.397753	0.329453	-0.174746	0.216732	0.147615	-1.7603	0.782507	0.561522	0.43506	0.537471	0.301325	0.53576	0.395227	-0.282274	-1.73901	-0.340164	0.57717	-0.808327	0.768503	-0.958546	0.264144	-0.439824	1.50755	0.0658552	-1.32154	-0.346838	0.298553	1.0096	-0.380031	-0.775783	-0.0546522
gradient_glszm_SmallAreaHighGrayLevelEmphasis	0.0407921	-0.410808	-0.395905	1.70301	1.06595	-0.384784	3.50847	-0.734364	-0.709709	0.189303	-0.844911	-0.883295	-0.860206	-0.301091	-0.991768	0.605697	0.203349	-0.30773	0.257563	0.00795684	-0.698812	0.667478	0.132022	-0.875464	0.168519	-0.680152	-0.403488	-0.605381	1.71427	0.209323	0.798078	-0.161025	-1.06885	-0.0742227	-0.3069	-0.47589	0.427577	-0.592065	0.266637	0.239088	2.38377	0.0502697	-0.903939	-0.630359	-0.148436	-0.177607	-0.738986	-1.11373	-0.257851
gradient_glszm_SmallAreaLowGrayLevelEmphasis	0.115019	-0.32899	1.74155	2.56999	2.65019	3.483	2.47612	-0.324938	-0.131262	-0.211971	-0.320747	-0.215494	-0.426124	0.24335	-0.276463	-0.398878	-0.527408	-0.34849	-0.503135	-0.493207	-0.364298	-0.333775	-0.568306	-0.323042	-0.449625	-0.270045	-0.519701	-0.47373	-0.457995	-0.600195	-0.469668	-0.373352	0.169418	-0.428032	-0.297192	-0.442411	-0.453043	-0.256895	-0.398812	-0.297242	2.90795	-0.385181	-0.271964	-0.380721	-0.473271	-0.269497	-0.2162	-0.404281	-0.470977
gradient_glszm_ZoneEntropy	-0.459048	0.891517	-0.441076	-0.365904	-0.155155	-1.00729	0.250797	0.225687	1.11829	0.540175	0.138629	-0.0252686	0.294683	-3.43875	0.580678	1.05096	0.366225	0.580279	0.767865	0.690824	0.256323	0.319273	0.939121	1.01325	-0.64557	-0.944096	-0.0288243	-1.80331	-1.75513	0.766705	-0.0732779	0.128288	-1.44409	1.05644	-0.40053	0.901717	-0.131982	1.10498	0.00123878	0.356807	-0.231671	0.597123	0.586848	0.485523	-0.184329	-0.651573	0.112284	-0.735031	0.547885
gradient_glszm_ZonePercentage	0.835031	-1.15147	1.11188	1.15029	0.0383038	0.438361	0.392711	0.0844707	-1.87184	-0.190409	-0.662125	-0.88866	-0.94469	1.65365	-1.03823	0.86997	0.699309	-0.822161	0.68454	0.451226	0.350285	0.258192	0.497719	-1.30368	0.97625	0.934217	0.677636	0.487885	0.83725	0.763036	0.615529	-0.124818	-1.8947	0.042314	0.855836	-0.728541	0.963772	-1.28434	0.651033	-0.208144	0.231635	0.264489	-1.36659	-0.275671	0.418677	1.13328	-0.115981	-0.31984	0.223748
gradient_glszm_ZoneVariance	-0.358426	-0.061205	-0.180241	-0.241551	0.261371	0.651307	0.0116853	-0.305435	4.02066	-0.286468	-0.107792	-0.231617	-0.177623	-0.373195	-0.084537	-0.358895	-0.341565	0.00392715	-0.349522	-0.291249	-0.34076	-0.308097	-0.341208	-0.114827	-0.359751	-0.361547	-0.344612	-0.330593	-0.362683	-0.34895	-0.342951	-0.295942	0.62183	-0.311571	-0.357087	-0.0280581	-0.359035	0.606764	-0.352025	-0.282778	-0.0661271	-0.325234	0.0878795	-0.244338	-0.327309	-0.361448	-0.30015	-0.279024	-0.325944
gradient_ngtdm_Busyness	-0.63	0.754063	1.27535	0.27969	0.0665554	4.24392	-0.457514	-0.152666	2.71112	-0.671983	0.266303	-0.280041	-0.299927	-0.681678	1.10052	-0.535412	-0.605338	-0.114292	-0.391785	-0.468484	-0.297411	-0.546645	-0.493385	1.89783	-0.716441	-0.66963	-0.514279	-0.662494	-0.77351	-0.524256	-0.612871	-0.498244	-0.106522	-0.0918775	-0.625626	-0.100292	-0.638799	2.69601	-0.668162	-0.583024	-0.519096	-0.568374	1.6711	-0.1365	-0.617852	-0.689592	-0.159365	-0.327192	-0.275799
gradient_ngtdm_Coarseness	0.470122	-0.661028	-0.771606	-0.77885	-0.766345	-0.807474	-0.714791	-0.427942	-0.744555	0.22963	-0.344568	-0.0795678	-0.357419	2.6059	-0.690684	-0.466671	-0.0805566	-0.446196	-0.43901	-0.462614	-0.418606	-0.398989	-0.396599	-0.760364	0.948465	1.96549	-0.127004	2.14259	4.84752	-0.312972	-0.299783	-0.182068	0.575593	-0.566976	0.629713	-0.431557	0.197856	-0.75799	0.204913	-0.0488681	-0.641765	-0.105517	-0.696977	-0.382829	0.0557664	0.806409	-0.330025	0.598529	-0.493293
gradient_ngtdm_Complexity	-0.060829	-0.150871	1.0456	2.62452	1.32585	0.938979	3.94518	-0.375558	-0.0781284	-0.0343422	-0.608707	-0.58466	-0.596728	-0.804085	-0.40107	0.43509	-0.0663927	-0.248499	0.498562	-0.0988542	-0.47383	0.580699	0.0878607	-0.168455	-0.493358	-0.682932	-0.32879	-0.769414	-0.877408	0.14026	0.483327	-0.194512	-0.809937	0.2305	-0.400967	-0.155655	0.0437505	-0.160553	-0.284617	-0.147833	2.84966	-0.012397	-0.464145	-0.422254	-0.394791	-0.540854	-0.466409	-0.790373	-0.0818991
gradient_ngtdm_Contrast	-0.056976	-0.107315	-0.117642	-0.0971752	-0.0944698	-0.113648	-0.0761535	-0.110928	-0.116267	-0.0907912	-0.114272	-0.112762	-0.113852	-0.00138596	-0.114182	-0.108095	-0.102587	-0.102156	-0.0968238	-0.111993	-0.11714	-0.0700447	-0.111713	-0.115348	-0.0983769	-0.104999	-0.106336	-0.0953645	-0.11648	-0.106532	-0.057926	-0.0914762	-0.105787	-0.1021	-0.0936928	-0.115446	-0.074516	-0.111249	-0.0934656	-0.0873094	-0.0653122	-0.103108	-0.113842	-0.110568	-0.0983657	-0.103003	-0.106485	-0.117881	-0.103999
gradient_ngtdm_Strength	0.824041	-0.80261	-0.539263	-0.0101205	-0.364145	-0.834804	1.66762	-0.692405	-0.910573	2.12644	-0.615494	0.0728847	-0.726667	0.8557	-1.02095	-0.657458	-0.274068	-0.448114	-0.288653	-0.816087	-0.870887	-0.0789014	-0.483781	-1.10446	0.22151	1.10564	-0.409131	0.68375	2.15246	-0.371984	0.0446109	-0.159607	0.875802	-0.655463	0.441291	-0.120234	0.647588	-1.08231	-0.0770007	0.501695	3.48276	0.43528	-0.982272	-0.747222	-0.325795	-0.00141935	-0.678973	-0.286698	-0.683185
lbp_3D_k_firstorder_10Percentile	1.24372	0.387277	1.42654	-0.532308	-0.0412437	0.174576	-1.31415	0.364516	-0.0934186	-0.873024	3.02552	-0.0929165	-0.0913747	0.0486392	-0.422533	-0.12909	-1.1923	0.235433	0.607677	-0.705365	-0.563166	-0.508334	0.287661	-0.784537	-1.96383	0.171089	-0.222803	0.854885	-0.727105	-0.409066	-0.424474	0.408836	2.32234	0.320475	-0.158103	0.146184	0.470743	1.23841	-0.838013	-0.907401	-1.0089	1.27178	0.768343	-0.551278	-1.04268	-1.22157	-0.0744081	-0.501392	0.261768
lbp_3D_k_firstorder_90Percentile	1.36762	0.614839	1.60295	2.05415	1.45536	2.02998	2.54496	-0.490813	0.115684	0.0233894	0.559396	-0.761817	0.455937	-0.065507	-1.12201	-0.0358865	-0.386597	0.301622	0.806972	-0.757506	-0.906775	0.554141	0.180374	-0.660925	-1.84464	-0.494932	-0.116562	-0.802467	-1.90783	-0.145862	0.451909	0.143022	-0.0420338	0.119362	-0.576655	-0.129642	0.299454	0.43182	-1.36989	0.27939	2.9232	0.0964884	0.982223	-0.0184699	-0.312484	-0.965856	-0.160507	-0.512151	-0.186668
lbp_3D_k_firstorder_Energy	-0.740251	0.473075	4.01082	1.37651	0.87126	5.72435	0.172921	-0.210709	1.80656	-0.60099	-0.215406	-0.453688	-0.271551	-0.839282	0.563759	0.171059	-0.464998	-0.264134	-0.219512	0.12141	0.0557531	-0.535767	-0.00790813	2.04741	-0.721304	-0.750362	-0.494753	-0.784194	-0.771653	-0.202048	-0.639461	-0.541085	-0.694514	0.102291	-0.705877	0.0502792	-0.663925	2.22711	-0.642318	-0.523883	-0.146372	-0.436861	0.692206	-0.144843	-0.604364	-0.699323	-0.368597	-0.598352	-0.178095
lbp_3D_k_firstorder_Entropy	0.643175	0.63212	1.22559	1.27095	0.972168	1.20895	1.28631	-0.0358008	0.336105	0.120433	0.847064	-0.290236	0.42097	-0.264446	-1.27199	0.135955	-0.141439	0.619225	0.684784	-0.673092	-0.855916	0.645976	0.522909	-0.792659	-2.55832	-0.462293	0.242886	-0.411939	-2.36805	0.117137	0.0288138	0.723919	0.0372674	0.466238	0.108325	0.206815	0.61778	0.613224	-1.678	0.442873	1.60631	0.449088	0.999725	0.468159	-0.125232	-0.995097	0.236299	0.0686621	0.234019
lbp_3D_k_firstorder_InterquartileRange	1.021	0.190903	1.61709	2.22774	1.30867	2.34851	2.66721	-0.45082	-0.0922383	0.279781	0.187477	-0.670713	0.174317	-0.829885	-1.40993	-0.0745035	-0.184135	0.154464	0.457528	-0.777726	-0.896605	0.483203	0.156734	-1.07677	-1.57408	-0.514347	0.228057	-0.785005	-1.2524	-0.23307	0.0492433	0.498584	-0.630994	0.135649	-0.213237	-0.312629	0.0759462	0.0501911	-1.20166	0.565408	3.60608	-0.0768142	1.16108	0.257291	-0.0228873	-0.912905	-0.175048	-0.117702	-0.120679
lbp_3D_k_firstorder_Kurtosis	-1.32647	-0.0554226	-0.142349	-0.0507356	0.246912	-0.936666	-0.713587	-0.13507	0.51114	-0.762258	-0.218335	-0.0959098	0.10774	-0.879893	1.89872	0.543151	0.746884	-0.921427	-0.721477	4.04302	1.21564	-0.675555	-0.188122	1.1629	-0.576674	-0.238967	-0.531981	1.34558	1.59731	-0.0627746	0.317234	0.256192	0.501817	-0.385003	-0.376951	1.57634	-0.470236	-0.165345	0.1077	-0.733047	-1.14662	-0.83889	-0.357261	0.138647	-0.813951	-1.00578	1.01032	-1.38054	-0.194213
lbp_3D_k_firstorder_Maximum	-0.363268	0.689484	2.16947	3.2979	2.29763	2.40899	1.75708	-0.509835	0.282971	-0.394846	0.253237	-0.729663	0.334473	-1.00462	-0.0717442	0.239003	-0.1718	-0.265848	-0.0786461	0.70419	-0.409477	0.116913	0.0485757	0.0703858	-1.63947	-0.8806	-0.374831	-0.717936	-1.13199	0.0943223	-0.170697	0.320627	-0.18898	-0.182723	-0.470328	0.615198	-0.13299	0.372507	-1.15485	-0.280408	2.00989	-0.593707	0.835085	0.143449	-0.684057	-1.18439	0.495402	-1.00104	-0.276672
lbp_3D_k_firstorder_Mean	1.15925	0.632638	1.92128	1.73475	0.972566	1.92625	1.70533	-0.317274	0.176278	-0.319281	1.18137	-0.505706	0.275453	-0.711192	-1.19392	-0.137997	-0.615635	0.575463	0.887621	-0.989584	-0.943687	0.516848	0.351935	-1.01315	-2.16087	-0.702773	-0.155727	-0.526927	-1.58186	-0.23899	-0.14091	0.48998	0.245816	0.306957	-0.474405	-0.0771096	0.597233	0.666397	-1.53502	0.199487	2.51826	0.358549	1.28294	0.0262621	-0.649178	-1.22344	-0.0530127	-0.41992	-0.105997
lbp_3D_k_firstorder_MeanAbsoluteDeviation	0.952683	0.45624	1.55907	2.19351	1.68525	2.03551	2.86743	-0.503846	0.0757037	0.265774	0.139922	-0.756872	0.43188	-0.153945	-1.20414	0.0402666	-0.158775	0.191734	0.545024	-0.555639	-0.850957	0.455546	0.12093	-0.668097	-1.71482	-0.417962	0.0778561	-1.01649	-1.47063	-0.231932	0.269507	0.322046	-0.307165	0.0624882	-0.530385	-0.127589	0.202416	0.183555	-1.19385	0.425552	3.05821	-0.172714	1.01305	0.129666	-0.0460265	-0.961488	-0.177564	-0.511475	-0.242995
lbp_3D_k_firstorder_Median	1.15407	0.642261	2.0951	1.52233	-0.145345	1.99732	0.317135	-0.248476	0.28207	-1.07676	1.64396	-0.156729	0.00882749	-1.34746	-1.06193	-0.423482	-0.916905	0.930676	1.13863	-1.32395	-0.882954	0.551193	0.642481	-1.29651	-2.10326	-1.15399	-0.378687	-0.0929468	-1.15796	-0.123609	-0.306594	0.600532	0.0579521	0.520624	-0.273401	-0.10082	0.786041	0.914066	-1.73864	-0.028074	1.98631	0.854364	1.41244	0.0848569	-1.11663	-1.16771	0.151609	0.00909807	0.123688
lbp_3D_k_firstorder_Minimum	0.596371	-0.127048	-2.10498	-2.42077	-2.37504	-2.50943	-2.35611	-0.132977	-0.0704114	0.326389	-0.00233216	0.00561156	-0.0265049	0.703232	0.119991	0.231761	0.018021	-0.336555	0.490612	-0.0531855	-0.140191	0.383091	0.0599377	-0.164256	0.179817	0.891212	0.19971	1.77655	1.60128	0.210239	-0.0754871	0.577976	1.80903	0.106423	-0.0424574	0.0409188	-0.0311952	0.147164	0.491358	0.301411	-2.17651	-0.0606002	0.00540018	-0.111828	-0.0602615	0.132126	-0.102547	0.360785	-0.243817
lbp_3D_k_firstorder_Range	-0.377504	0.672366	2.19051	3.29566	2.32631	2.43991	1.80272	-0.48721	0.276748	-0.396184	0.245003	-0.705888	0.324626	-1.00244	-0.0746528	0.220955	-0.166935	-0.242313	-0.0976067	0.683343	-0.389839	0.0962371	0.0443438	0.0752834	-1.59339	-0.890755	-0.371263	-0.772334	-1.16505	0.0819826	-0.161762	0.284685	-0.262219	-0.181382	-0.452979	0.593148	-0.127242	0.35378	-1.13841	-0.284416	2.03932	-0.5715	0.807356	0.143638	-0.65889	-1.1512	0.483597	-0.98393	-0.256854
lbp_3D_k_firstorder_RobustMeanAbsoluteDeviation	1.01223	0.348088	1.5447	2.15096	1.52425	2.19233	2.98925	-0.517418	-0.0858647	0.357983	0.110222	-0.715822	0.310078	-0.482916	-1.33565	-0.0497275	-0.276982	0.214299	0.513049	-0.704034	-0.915295	0.498101	0.159871	-0.914044	-1.60488	-0.334421	0.140954	-0.91463	-1.35701	-0.224207	-0.00659874	0.357569	-0.497943	0.0744977	-0.285148	-0.284526	0.17322	0.0785876	-1.13359	0.532836	3.38369	-0.117389	1.04499	0.22676	0.0436212	-0.880375	-0.269489	-0.224844	-0.2015
lbp_3D_k_firstorder_RootMeanSquared	1.15885	0.632443	1.92121	1.73579	0.97367	1.92664	1.70728	-0.317567	0.176183	-0.318951	1.18023	-0.506021	0.275562	-0.710819	-1.19379	-0.137894	-0.615241	0.574899	0.887215	-0.989084	-0.943581	0.516622	0.351568	-1.0128	-2.1602	-0.702659	-0.155718	-0.52739	-1.58155	-0.23913	-0.140438	0.489701	0.24523	0.30657	-0.474694	-0.0771503	0.596728	0.665856	-1.53465	0.19948	2.51958	0.35784	1.2827	0.0262003	-0.648829	-1.22326	-0.05319	-0.420268	-0.106295
lbp_3D_k_firstorder_Skewness	-1.06404	0.139475	-0.170896	-0.0989962	0.560605	-1.0264	-0.411619	-0.0234087	0.654108	-0.361928	-0.202686	-0.238956	0.360538	0.0411852	1.5898	0.763976	0.969211	-1.08378	-0.518669	3.01162	1.09259	-0.668431	-0.225036	1.40608	-0.613648	0.26953	-0.306145	0.742351	1.67707	-0.0924608	0.899119	0.161451	0.963424	-0.372995	-0.968588	1.41064	-0.416949	-0.0152572	0.417101	-0.629431	-1.18223	-0.857344	-0.292013	0.030551	-0.452838	-0.940666	0.687872	-1.82094	-0.322889
lbp_3D_k_firstorder_TotalEnergy	-0.740251	0.473075	4.01082	1.37651	0.87126	5.72435	0.172921	-0.210709	1.80656	-0.60099	-0.215406	-0.453688	-0.271551	-0.839282	0.563759	0.171059	-0.464998	-0.264134	-0.219512	0.12141	0.0557531	-0.535767	-0.00790813	2.04741	-0.721304	-0.750362	-0.494753	-0.784194	-0.771653	-0.202048	-0.639461	-0.541085	-0.694514	0.102291	-0.705877	0.0502792	-0.663925	2.22711	-0.642318	-0.523883	-0.146372	-0.436861	0.692206	-0.144843	-0.604364	-0.699323	-0.368597	-0.598352	-0.178095
lbp_3D_k_firstorder_Uniformity	-0.795546	-0.705184	-1.12882	-1.07963	-0.786317	-1.12008	-1.0239	0.021213	-0.355769	-0.161815	-0.949959	0.312868	-0.380395	0.283671	1.36087	-0.117201	0.143275	-0.765803	-0.84738	0.815894	0.932085	-0.702696	-0.603199	0.877619	2.53031	0.505523	-0.307338	0.449526	2.37335	-0.106985	-0.0541222	-0.725002	-0.0640162	-0.577403	-0.147525	-0.1178	-0.764011	-0.699799	1.75642	-0.548873	-1.25537	-0.556456	-1.01643	-0.529706	0.124639	1.07809	-0.233917	-0.100836	-0.29674
lbp_3D_k_firstorder_Variance	0.654926	0.378328	1.61771	2.4473	1.84016	2.04136	3.24505	-0.540373	0.0682436	0.0174454	0.0121079	-0.724595	0.338222	-0.287003	-0.925038	-0.0285735	-0.18465	-0.00258351	0.411459	-0.416399	-0.729984	0.248738	-0.0228315	-0.568491	-1.28914	-0.511628	-0.128414	-0.876098	-1.09916	-0.333915	0.30045	0.177571	-0.311654	-0.0794329	-0.67385	-0.104155	0.0687643	0.0964369	-1.01694	0.167827	3.3847	-0.322995	0.910016	-0.0327553	-0.254346	-0.907193	-0.205645	-0.679913	-0.360857
lbp_3D_k_glcm_Autocorrelation	1.26563	0.615803	2.20178	1.28428	-0.0105254	1.6784	1.40605	-0.38784	0.0642621	0.176846	1.13097	-0.736922	0.390427	-0.608508	-1.23017	-0.180954	-0.630618	0.730448	1.12077	-1.05795	-1.11354	0.783875	0.78029	-1.07757	-1.95845	-0.695735	0.235395	-0.737178	-1.90545	0.0892133	0.162317	0.670664	-0.35615	0.380127	-0.157606	-0.174335	0.951922	0.527	-1.5747	0.395537	2.03953	0.412284	1.47724	0.476601	-0.0515062	-1.35235	-0.270534	0.110328	0.0288212
lbp_3D_k_glcm_ClusterProminence	0.108908	0.1601	1.65712	3.034	2.7621	1.6354	2.75834	-0.295855	0.139769	-0.234465	0.038541	-0.488999	0.912812	-0.676519	-0.750767	0.4727	-0.360415	-0.201694	0.04236	0.418924	-0.725186	0.147741	0.379192	-0.49786	-1.75734	0.102524	0.109376	-0.327351	-0.61938	-0.0694468	-0.0827218	0.110904	-0.296545	-0.263013	-0.321722	0.153874	-0.0737644	0.132089	-1.29854	-0.146183	1.80605	-0.262335	0.617816	0.102452	0.279345	-0.922228	-0.399351	-0.453441	-0.335842
lbp_3D_k_glcm_ClusterShade	-1.55282	-0.402658	-1.71818	1.75557	3.94907	-0.216453	1.29156	0.507222	0.578755	-0.280879	-1.50091	0.566961	1.28638	-0.0633252	0.461019	1.68588	0.711698	-1.17349	-1.35139	2.14822	0.462399	-0.793222	-0.131676	0.834834	-1.22139	1.66855	0.413049	0.875419	0.418442	0.181709	0.0973042	-0.578237	0.464542	-0.674428	0.106137	0.743338	-1.29322	-0.221692	-0.352948	-0.440831	-1.26319	-0.728629	-1.35721	-0.144307	1.23592	0.228234	0.0294346	-0.653577	-0.236263
lbp_3D_k_glcm_ClusterTendency	0.826899	0.513479	1.56771	1.78253	0.957672	1.66973	1.62925	-0.190576	0.30223	0.0295908	0.513236	-0.539675	0.816766	-0.687011	-1.12332	0.359353	-0.378937	0.335676	0.69806	-0.604707	-0.980619	0.431541	0.890663	-0.863895	-2.31776	-0.242967	0.458585	-0.470113	-2.02184	0.177734	0.229431	0.521538	-0.164562	0.172171	-0.0615292	0.0538977	0.524353	0.521904	-1.6774	0.305343	1.83963	0.179869	0.993769	0.489642	0.388421	-1.30378	-0.198879	-0.241085	-0.00262217
lbp_3D_k_glcm_Contrast	0.639816	0.81938	0.435966	0.0725925	-0.918787	-0.0686149	-0.0824076	0.0363922	0.28642	0.809493	1.28905	-0.322676	0.065858	0.0492438	-1.04269	-0.461977	-0.328146	1.08337	0.782494	-1.33429	-0.827279	1.21041	0.261796	-0.922373	-2.30703	-0.888826	0.149191	-0.508618	-2.89656	0.445173	0.449068	1.04456	0.0698624	0.947258	0.362571	0.396367	0.953665	0.637067	-1.48545	0.727587	0.194187	0.980914	0.98324	0.619054	-0.331448	-1.24541	0.49597	1.18317	0.66712
lbp_3D_k_glcm_Correlation	0.223082	-0.318695	1.14572	1.77516	2.29415	1.8237	2.00742	-0.36419	-0.00469367	-0.817086	-0.767444	-0.462541	0.86344	-1.11465	-0.349852	0.993988	-0.238006	-0.803459	-0.0578314	1.04572	-0.501388	-0.785746	0.701085	-0.113255	-1.05223	0.854967	0.35977	-0.0804552	2.81149	-0.310072	-0.232666	-0.527974	-0.379014	-0.865414	-0.587028	-0.447625	-0.437785	-0.120609	-0.949771	-0.475955	1.83375	-0.887845	0.0583289	-0.124334	0.892726	-0.532715	-0.955903	-1.52796	-0.818266
lbp_3D_k_glcm_DifferenceAverage	0.671807	0.827065	0.373435	-0.0179928	-0.961661	-0.152123	-0.149689	0.0628138	0.285357	0.84305	1.28347	-0.299569	0.0839022	0.075784	-1.02622	-0.452961	-0.305089	1.11945	0.815801	-1.35257	-0.808829	1.21126	0.279358	-0.91652	-2.30224	-0.870944	0.176653	-0.487226	-2.89721	0.471893	0.479299	0.949729	0.0965929	0.982087	0.392003	0.365916	0.988553	0.649001	-1.47307	0.760388	-0.14311	1.01605	0.920665	0.622152	-0.308421	-1.23082	0.488771	1.22018	0.699363
lbp_3D_k_glcm_DifferenceEntropy	0.527392	0.64545	0.536055	0.239133	-0.561275	0.209046	-0.242236	0.195347	0.459521	0.383553	0.787275	0.0181284	0.15885	-0.314465	-0.638211	-0.02894	-0.00629678	0.65574	0.551021	-0.86863	-0.383427	0.729021	0.421479	-0.482844	-2.36171	-0.469248	0.329244	-0.139038	-3.63062	0.441186	0.407874	0.889363	0.296024	0.563513	0.419587	0.548398	0.663758	0.589768	-1.09712	0.477453	0.091885	0.596095	0.820167	0.567964	-0.0266626	-0.817744	0.524248	0.320634	0.51483
lbp_3D_k_glcm_DifferenceVariance	0.566025	0.678989	0.549396	0.276712	-0.6187	0.205798	-0.238614	0.181351	0.456166	0.404975	0.832955	-0.0299605	0.140913	-0.377932	-0.758335	-0.0992858	-0.0557568	0.720274	0.595867	-1.02391	-0.487982	0.777606	0.428578	-0.599914	-2.50929	-0.579426	0.330244	-0.20719	-3.58255	0.462769	0.42797	0.942988	0.290225	0.61161	0.437604	0.553972	0.729188	0.614132	-1.26401	0.511018	0.473895	0.649917	0.859325	0.586846	-0.0777187	-0.965233	0.530717	0.33423	0.553266
lbp_3D_k_glcm_Id	-0.682209	-0.829182	-0.352127	0.0485431	0.97559	0.180211	0.172305	-0.0716797	-0.284828	-0.853884	-1.28086	0.291617	-0.089931	-0.0846827	1.02011	0.449676	0.297151	-1.13098	-0.826567	1.35799	0.802162	-1.21086	-0.285114	0.914041	2.29934	0.864434	-0.185806	0.479748	2.89581	-0.48063	-0.489215	-0.917205	-0.105544	-0.993272	-0.4017	-0.355431	-0.999754	-0.652651	1.46808	-0.771014	0.256796	-1.02732	-0.899034	-0.622837	0.300492	1.22522	-0.48606	-1.23197	-0.709835
lbp_3D_k_glcm_Idm	-0.67807	-0.828367	-0.360681	0.0362999	0.970036	0.168958	0.163244	-0.068136	-0.285055	-0.849577	-1.28196	0.294806	-0.0875245	-0.0811262	1.02258	0.451001	0.300335	-1.1264	-0.822287	1.35586	0.804853	-1.21107	-0.282823	0.915058	2.30057	0.867064	-0.182151	0.482754	2.89646	-0.477152	-0.485264	-0.93027	-0.101967	-0.988829	-0.397834	-0.359649	-0.995305	-0.651216	1.47012	-0.766788	0.211254	-1.02285	-0.907735	-0.622589	0.303672	1.2275	-0.487168	-1.22729	-0.705669
lbp_3D_k_glcm_Idmn	-1.38534	0.402791	1.30827	1.40723	1.66734	1.44425	0.825836	-0.837691	0.645433	-1.53933	0.193314	-0.511814	0.741133	-0.849354	0.14164	0.981517	-0.506849	-1.78789	-1.51483	1.38135	-0.0538543	0.227514	0.652695	1.19021	1.28911	0.00200336	-0.940063	-0.34306	1.82415	0.567932	-1.21222	0.322316	-0.868067	-1.66436	-1.13372	0.601851	-1.67017	0.484291	0.543473	-1.46499	1.39443	-1.6949	0.343329	0.494264	-0.503853	0.325629	0.552018	-1.87847	-1.41012
lbp_3D_k_glcm_Idn	-1.19963	-0.212841	0.772634	1.02609	1.62471	1.11115	0.580195	-0.549238	0.22167	-1.38251	-0.575597	-0.162223	0.379644	-0.56309	0.613826	0.810327	-0.156327	-1.6777	-1.35341	1.53398	0.381654	-0.518905	0.223454	1.18145	1.97657	0.447991	-0.670815	0.0381907	2.61199	0.0680412	-0.994033	-0.294338	-0.585313	-1.531	-0.900803	0.162014	-1.5379	-0.0711658	1.09105	-1.29423	1.13273	-1.56727	-0.276315	-0.0482715	-0.152769	0.832332	0.0600309	-1.78527	-1.22906
lbp_3D_k_glcm_Imc1	0.290121	0.525418	-0.768022	-1.88326	-2.68516	-1.78057	-3.07007	0.172	0.391888	0.135618	0.721553	0.375213	-0.828397	-2.16287	0.120592	-0.419403	0.0514922	0.750538	0.396661	-0.70536	0.40621	0.592733	-0.0188101	-0.0217135	0.0655365	-0.641847	0.225842	0.115116	-5.08578	0.516833	0.398657	0.509181	0.60828	0.521697	0.552443	0.531792	0.813002	0.499364	0.453623	0.272544	-3.2679	0.640586	0.380803	0.387269	-0.531697	0.168213	0.356324	-0.343285	0.593757
lbp_3D_k_glcm_Imc2	0.112806	-0.419063	1.38383	2.37295	2.61634	2.2318	2.88776	-0.340192	-0.221842	-0.0315642	-0.743563	-0.608529	1.02799	2.04146	-0.440533	1.05343	-0.194605	-0.763533	-0.287074	0.939991	-0.66515	-0.434129	0.784715	-0.464924	-0.509903	0.839475	0.256606	-0.1182	1.73617	-0.519946	-0.54619	-0.204636	-0.650838	-0.570953	-0.668006	-0.635283	-0.755942	-0.343187	-0.738474	-0.286231	3.29042	-0.840029	-0.0610836	-0.275076	0.921666	-0.165995	-0.186715	0.86885	-0.712221
lbp_3D_k_glcm_InverseVariance	0.698783	0.832123	0.317059	-0.0984782	-0.997793	-0.226041	-0.209196	0.0861103	0.283772	0.87106	1.2758	-0.278462	0.0997123	0.0991589	-1.00951	-0.444054	-0.284015	1.14913	0.843648	-1.36605	-0.790799	1.20945	0.294332	-0.909457	-2.29323	-0.853289	0.200638	-0.467253	-2.8918	0.494603	0.505112	0.86346	0.120093	1.01094	0.417289	0.338055	1.01744	0.658205	-1.45905	0.787899	-0.442517	1.04511	0.863108	0.623562	-0.287368	-1.21534	0.481313	1.25047	0.726506
lbp_3D_k_glcm_JointAverage	1.23531	0.667975	1.98022	1.08991	-0.166953	1.4472	1.17023	-0.330398	0.100989	0.284661	1.19417	-0.693779	0.351404	-0.526122	-1.23736	-0.221701	-0.599389	0.81906	1.12585	-1.1357	-1.10243	0.868711	0.741163	-1.08561	-2.06848	-0.737129	0.243514	-0.720355	-2.10457	0.152633	0.220584	0.736558	-0.297286	0.486162	-0.0780715	-0.106128	0.998949	0.566353	-1.60853	0.468831	1.74702	0.519718	1.43891	0.518727	-0.0814283	-1.37546	-0.16752	0.278062	0.131974
lbp_3D_k_glcm_JointEnergy	-0.84854	-0.71983	-0.840192	-0.593896	0.209971	-0.602217	-0.357932	-0.0412335	-0.378168	-0.468031	-0.908747	0.30908	-0.422246	0.362183	1.04519	-0.019099	0.240231	-0.800319	-0.841375	1.067	0.824955	-0.81163	-0.67854	0.8527	2.5603	0.512946	-0.438516	0.38866	2.92752	-0.424139	-0.454114	-0.7525	-0.0971504	-0.643875	-0.286919	-0.250977	-0.852372	-0.664808	1.61003	-0.606951	-0.482174	-0.670008	-0.926687	-0.629962	-0.125929	1.26084	-0.228246	-0.43763	-0.449671
lbp_3D_k_glcm_JointEntropy	0.770358	0.715981	1.03719	0.818527	-0.071171	0.788086	0.552277	-0.0285396	0.380633	0.38687	0.915783	-0.357929	0.462479	-0.541807	-1.03771	0.04746	-0.29524	0.715737	0.764749	-0.911604	-0.835964	0.828119	0.654045	-0.831912	-2.51037	-0.492377	0.385256	-0.41417	-2.78465	0.372884	0.388712	0.805802	0.0393707	0.552952	0.205256	0.290619	0.77755	0.646075	-1.59396	0.51921	0.712331	0.581923	1.04448	0.610271	0.0947961	-1.25079	0.169789	0.327448	0.35899
lbp_3D_k_glcm_MaximumProbability	-1.18564	-0.782611	-1.18083	-0.691329	0.462867	-0.676854	-0.483375	0.186855	-0.188853	-0.523934	-1.32027	0.575517	-0.290235	0.371874	1.21547	0.281929	0.506174	-1.01413	-1.14887	1.26734	1.04488	-1.0441	-0.67515	1.07068	2.24628	0.789434	-0.281531	0.655068	2.46221	-0.302322	-0.360273	-0.845085	0.151198	-0.719813	-0.107632	-0.0378475	-1.1081	-0.658077	1.63679	-0.636426	-0.556964	-0.755863	-1.34088	-0.613669	0.117103	1.3844	-0.0545629	-0.638606	-0.363346
lbp_3D_k_glcm_SumEntropy	0.813148	0.662448	1.16892	1.01713	0.210243	0.99961	0.744439	-0.0370815	0.394429	0.253328	0.757321	-0.351219	0.591503	-0.715601	-1.00646	0.216788	-0.267057	0.594914	0.758661	-0.762459	-0.812568	0.677923	0.775816	-0.783888	-2.52355	-0.340874	0.469267	-0.363695	-2.68917	0.352148	0.374776	0.660276	0.0410784	0.426013	0.162336	0.231854	0.71895	0.631974	-1.59098	0.454231	0.856902	0.452956	0.99492	0.587496	0.24642	-1.21944	0.0506347	0.05186	0.263719
lbp_3D_k_glcm_SumSquares	0.800307	0.677671	1.18461	1.16578	0.216259	1.03352	1.00185	-0.105734	0.315017	0.36541	0.878601	-0.48169	0.548125	-0.416247	-1.16148	0.0309645	-0.381711	0.677509	0.779378	-0.956194	-0.978421	0.792929	0.679053	-0.94483	-2.46314	-0.535204	0.355796	-0.517017	-2.52716	0.303735	0.338311	0.779207	-0.0748442	0.515154	0.116062	0.204009	0.742086	0.60498	-1.70375	0.505878	1.25419	0.534464	1.05356	0.57673	0.105353	-1.36315	0.0857423	0.353092	0.283949
lbp_3D_k_gldm_DependenceEntropy	0.295566	0.780673	-2.00167	-2.37974	-1.98298	-1.84385	-2.24925	0.611603	0.865304	0.0881601	0.730895	0.355933	0.639474	-0.756326	0.220057	0.854392	0.382427	0.612375	0.721057	0.592005	0.266555	0.286128	1.02908	0.408601	-0.738351	-0.21543	0.565704	0.16694	-3.06616	0.502074	0.320788	0.608861	0.413575	0.609289	0.206622	0.743595	0.334678	0.914534	-0.642385	0.378036	-2.19192	0.134307	0.963152	0.6478	0.135415	-0.485773	0.318509	-0.362619	0.532562
lbp_3D_k_gldm_DependenceNonUniformity	-0.382811	-0.127342	5.26504	2.72835	1.54198	6.5087	0.988868	-0.284725	0.0650123	-0.344321	-0.260257	-0.338783	-0.280981	-0.41014	-0.108917	-0.222588	-0.338787	-0.271297	-0.258371	-0.235912	-0.240798	-0.320757	-0.247944	0.1684	-0.373158	-0.385299	-0.328331	-0.402057	-0.286536	-0.262223	-0.360126	-0.339922	-0.384926	-0.191622	-0.380616	-0.251604	-0.358979	0.198913	-0.354453	-0.330453	0.592268	-0.294258	-0.0580542	-0.251793	-0.349872	-0.375295	-0.314794	-0.322922	-0.264256
lbp_3D_k_gldm_DependenceNonUniformityNormalized	-0.202743	-0.451513	2.40834	3.11987	2.28769	2.06385	2.9598	-0.484185	-0.565237	-0.242564	-0.367073	-0.507523	-0.401611	0.00506764	-0.455422	-0.535185	-0.490857	-0.36229	-0.353836	-0.546945	-0.522659	-0.200248	-0.50351	-0.504137	-0.128042	-0.190264	-0.359046	-0.399696	2.84508	-0.391376	-0.302282	-0.358624	-0.467996	-0.398463	-0.348715	-0.554095	-0.191809	-0.509244	-0.219847	-0.31449	3.09992	-0.224103	-0.410474	-0.404844	-0.293592	-0.286676	-0.466549	-0.0182391	-0.424995
lbp_3D_k_gldm_DependenceVariance	-0.638889	0.176859	-1.8325	-1.8865	-1.65571	-1.71575	-1.79349	1.24829	1.26152	-0.666894	-0.24712	0.848483	0.153001	-0.983102	1.48508	1.20875	0.688576	-0.0939066	-0.197688	1.73539	1.16112	-0.698048	0.779542	1.8756	-0.0413821	-0.125064	0.0510564	0.358162	-1.66885	-0.0982396	-0.189539	-0.0188601	0.607332	0.182871	-0.264964	1.18894	-0.595697	0.63394	0.0522222	-0.449677	-1.80385	-0.734588	0.13477	-0.0820336	-0.426135	0.0546248	0.446685	-1.0812	0.518512
lbp_3D_k_gldm_GrayLevelNonUniformity	-0.808212	0.427011	3.59134	1.16975	0.801982	5.19332	0.0525786	-0.167674	1.9755	-0.633168	-0.305952	-0.425563	-0.288892	-0.898642	1.13391	0.24752	-0.453771	-0.329555	-0.295933	0.383473	0.318407	-0.597696	-0.0432437	2.98292	-0.682624	-0.784357	-0.524769	-0.828271	-0.770904	-0.175416	-0.671354	-0.604636	-0.735111	0.0762692	-0.751005	0.109981	-0.730662	2.21235	-0.587046	-0.57438	-0.285742	-0.48388	0.548543	-0.174035	-0.620859	-0.698765	-0.378564	-0.62668	-0.175469
lbp_3D_k_gldm_GrayLevelVariance	0.666109	0.630517	1.28307	1.40353	1.07914	1.2646	1.47104	-0.0896556	0.303031	0.0797037	0.868058	-0.35953	0.398374	-0.332514	-1.32927	0.0853508	-0.202602	0.638587	0.714072	-0.741602	-0.932504	0.64371	0.513702	-0.872565	-2.41138	-0.537798	0.21436	-0.485982	-2.26614	0.065466	-0.0199463	0.729518	-0.0107913	0.464256	0.0664808	0.171834	0.636928	0.612345	-1.69528	0.437857	1.85014	0.444873	1.02798	0.45106	-0.185357	-1.06761	0.193851	0.023279	0.204553
lbp_3D_k_gldm_HighGrayLevelEmphasis	0.828682	0.660331	1.83634	1.50621	0.844556	1.78304	1.3177	-0.26726	0.157031	-0.0771538	1.20621	-0.53891	0.203193	-0.513133	-1.32788	-0.113496	-0.385003	0.768774	0.94267	-0.921551	-1.03147	0.657531	0.4913	-0.988826	-2.02213	-0.702435	0.0887251	-0.656013	-1.93639	-0.126904	-0.191175	0.702501	-0.180969	0.448274	-0.0926723	-0.0911915	0.765272	0.649749	-1.57855	0.406003	2.0931	0.417114	1.3918	0.383615	-0.367433	-1.13572	0.0143335	-0.142524	0.0761155
lbp_3D_k_gldm_LargeDependenceEmphasis	-0.600505	0.364119	-2.02381	-2.0463	-1.97892	-1.98851	-2.02304	0.327916	1.39232	-0.491243	-0.12462	0.637858	0.351615	-1.0386	1.7292	1.08981	0.476805	0.19171	0.0566125	1.47326	1.17719	-0.351758	0.77426	1.71948	0.762493	-0.556691	-0.129099	-0.0722118	-1.24277	-0.186045	0.0726045	-0.267553	0.0700757	0.300425	-0.361362	0.923604	-0.460548	0.795215	0.28625	-0.14328	-2.0254	-0.423103	0.267109	0.0582864	-0.263538	-0.131001	0.242725	-0.86831	0.466858
lbp_3D_k_gldm_LargeDependenceHighGrayLevelEmphasis	0.249259	0.85857	-2.0242	-2.08582	-2.03887	-2.00553	-2.06808	0.0610149	1.40593	-0.408637	0.753352	0.146662	0.775198	-1.20424	0.796951	1.06374	0.0918247	0.770795	1.10911	0.784384	0.398856	0.119878	1.68272	0.881877	-0.0991654	-0.7831	0.0630729	-0.413881	-1.51382	-0.109421	0.311945	0.0773005	-0.20469	0.532527	-0.466977	0.674688	0.203847	1.26742	-0.400239	0.173878	-2.04408	-0.178925	1.61352	0.476173	-0.209979	-0.663392	-0.0215456	-0.86797	0.404205
lbp_3D_k_gldm_LargeDependenceLowGrayLevelEmphasis	-0.868619	0.160692	-1.88896	-1.89573	-1.82535	-1.85006	-1.87196	0.40279	1.29482	-0.488594	-0.434549	0.773421	0.17473	-0.909606	1.95208	1.02679	0.584578	-0.030955	-0.328644	1.62504	1.38097	-0.499334	0.393524	1.9087	1.02403	-0.437704	-0.190224	0.05635	-1.06202	-0.201494	-0.0190197	-0.374746	0.164935	0.196284	-0.299132	0.952431	-0.670784	0.571215	0.515954	-0.248759	-1.88364	-0.483537	-0.238424	-0.0970779	-0.265494	0.0705869	0.322328	-0.810788	0.458477
lbp_3D_k_gldm_LowGrayLevelEmphasis	-0.892828	-0.697876	-1.78543	-1.38215	-0.737419	-1.73631	-1.13644	0.246638	-0.177813	0.0489822	-1.25823	0.529077	-0.198078	0.502276	1.34938	0.103864	0.369057	-0.830541	-1.01134	0.95382	1.0412	-0.688585	-0.531735	0.999921	2.0712	0.699096	-0.123484	0.65083	1.98205	0.113985	0.167531	-0.708213	0.15692	-0.497312	0.065117	0.11189	-0.826899	-0.692355	1.61001	-0.453363	-1.83239	-0.464915	-1.40403	-0.417845	0.350789	1.14959	-0.0285058	0.116949	-0.110374
lbp_3D_k_gldm_SmallDependenceEmphasis	-0.331902	-0.361785	2.763	3.22132	2.82989	2.60964	3.19521	-0.329009	-0.384491	-0.336946	-0.332227	-0.314145	-0.344565	-0.258782	-0.376562	-0.341532	-0.322848	-0.384917	-0.360648	-0.342079	-0.37041	-0.359079	-0.368068	-0.373151	-0.305544	-0.244391	-0.321407	-0.165984	-0.305356	-0.310549	-0.358852	-0.313984	-0.298208	-0.375147	-0.30336	-0.350418	-0.319142	-0.379112	-0.279635	-0.34643	3.30094	-0.320437	-0.347683	-0.338701	-0.322145	-0.285721	-0.336529	-0.26106	-0.379713
lbp_3D_k_gldm_SmallDependenceHighGrayLevelEmphasis	-0.366308	-0.35354	2.69928	3.22392	2.69159	2.59968	3.17847	-0.343514	-0.380408	-0.353365	-0.316865	-0.295669	-0.312296	-0.2739	-0.385507	-0.318971	-0.327036	-0.407828	-0.380329	-0.326388	-0.377181	-0.355303	-0.380771	-0.378511	-0.289516	-0.248341	-0.333474	-0.0927692	-0.371146	-0.308047	-0.37058	-0.274697	-0.287985	-0.39282	-0.302507	-0.30226	-0.320894	-0.381538	-0.276146	-0.354487	3.56846	-0.31457	-0.310216	-0.351099	-0.349623	-0.29233	-0.323176	-0.248416	-0.393593
lbp_3D_k_gldm_SmallDependenceLowGrayLevelEmphasis	-0.304183	-0.359237	2.78069	3.20365	2.9289	2.58908	3.23623	-0.321123	-0.379281	-0.32679	-0.332475	-0.339604	-0.347382	-0.253614	-0.371928	-0.356323	-0.325465	-0.366065	-0.346143	-0.352905	-0.368218	-0.347232	-0.352026	-0.369824	-0.328989	-0.250957	-0.316295	-0.252634	-0.247832	-0.309952	-0.352303	-0.318131	-0.316255	-0.361942	-0.311889	-0.36563	-0.324345	-0.372882	-0.291894	-0.344102	3.1522	-0.333119	-0.349507	-0.322837	-0.301745	-0.2877	-0.342024	-0.283261	-0.370047
lbp_3D_k_glrlm_GrayLevelNonUniformity	-0.604833	0.219523	4.84125	1.89337	1.37392	6.71148	0.500145	-0.19551	0.861209	-0.473277	-0.228756	-0.409171	-0.273244	-0.68176	0.279267	-0.0350774	-0.413701	-0.282526	-0.234372	-0.0410932	-0.0526981	-0.448738	-0.126406	1.16486	-0.563472	-0.59255	-0.405067	-0.639226	-0.693968	-0.141149	-0.525423	-0.455405	-0.575458	-0.0213513	-0.574327	-0.107306	-0.546289	1.27463	-0.488442	-0.446167	0.0881357	-0.360177	0.361998	-0.163014	-0.473769	-0.548016	-0.345599	-0.449343	-0.222144
lbp_3D_k_glrlm_GrayLevelNonUniformityNormalized	-0.398948	-0.643636	-0.908214	-0.851543	-0.493863	-0.903709	-0.78941	-0.143257	-0.635027	0.0130384	-0.755245	-0.0922532	-0.309735	0.524403	0.78143	-0.354842	-0.161571	-0.616934	-0.569877	0.267781	0.371305	-0.506758	-0.35865	0.149819	3.01747	0.700988	-0.143074	0.440923	0.947427	0.0251677	0.190276	-0.602624	-0.203251	-0.564961	-0.119803	-0.476788	-0.465092	-0.708019	1.75644	-0.442377	-1.09723	-0.430181	-0.828697	-0.411407	0.397314	1.02666	-0.481681	0.0833711	-0.41867
lbp_3D_k_glrlm_GrayLevelVariance	0.236301	0.564973	1.12843	1.30421	0.915117	1.11182	1.41804	0.00856473	0.556482	-0.130643	0.683617	-0.036863	0.462875	-0.586101	-0.815027	0.314504	0.0248766	0.430455	0.388543	-0.13846	-0.44974	0.468968	0.265721	-0.224995	-2.80661	-0.74338	0.00840137	-0.511747	-0.962876	-0.0617703	-0.288504	0.684759	0.0619992	0.384164	-0.0123249	0.615103	0.295214	0.592842	-1.68344	0.274982	1.93041	0.264119	0.997261	0.317463	-0.472906	-1.03345	0.413302	-0.193286	0.253867
lbp_3D_k_glrlm_HighGrayLevelRunEmphasis	0.248418	0.734621	1.50013	1.14796	0.429544	1.50836	0.955426	-0.05841	0.709378	-0.22469	1.08503	-0.125509	0.151302	-0.82122	-0.964416	0.223803	-0.0846345	0.686123	0.606115	-0.485451	-0.64629	0.448743	0.205354	-0.335638	-2.50159	-0.939565	-0.0911577	-0.762729	-1.16294	-0.255294	-0.503915	0.679334	0.000630677	0.577671	-0.127594	0.403764	0.363784	0.932539	-1.70494	0.321639	1.87012	0.314433	1.21447	0.283459	-0.689244	-1.20682	0.404663	-0.278264	0.285464
lbp_3D_k_glrlm_LongRunEmphasis	-0.542657	-0.196635	-0.889786	-0.894034	-0.858713	-0.836789	-0.860714	0.249573	0.273432	-0.151422	-0.41007	0.113017	0.32761	-0.496503	1.67169	0.177945	0.0618867	-0.375069	-0.310176	0.835638	0.461268	-0.433577	-0.122054	2.1769	0.531942	-0.289062	-0.357109	-0.449252	7.57334	-0.228553	-0.30373	-0.39972	-0.360425	-0.148798	-0.455183	0.0342852	-0.574795	-0.0491247	0.363172	-0.252602	-0.878087	-0.39376	-0.187606	-0.284633	-0.225893	-0.201136	-0.0947259	-0.123046	-0.153127
lbp_3D_k_glrlm_LongRunHighGrayLevelEmphasis	-0.410488	0.0796832	-1.09148	-1.13208	-1.12766	-1.04524	-1.10708	0.295233	0.524473	-0.146104	-0.133441	0.0411437	0.817571	-0.680061	1.52565	0.315672	0.0291041	-0.174028	0.0138442	0.75499	0.292743	-0.328477	0.221523	2.17861	0.137436	-0.450804	-0.371239	-0.657828	7.50152	-0.242072	-0.259087	-0.316882	-0.46299	0.0265217	-0.559299	0.0622724	-0.511995	0.27918	0.039429	-0.0725711	-1.06468	-0.333281	0.37021	-0.12416	-0.275175	-0.482028	-0.0708112	-0.107481	-0.0939959
lbp_3D_k_glrlm_LongRunLowGrayLevelEmphasis	-0.572135	-0.264616	-0.830546	-0.824881	-0.782542	-0.776349	-0.789061	0.235615	0.208105	-0.152082	-0.476337	0.129686	0.202502	-0.446957	1.69475	0.141861	0.0691291	-0.423182	-0.389722	0.849706	0.4995	-0.456559	-0.207742	2.15893	0.626439	-0.246634	-0.351261	-0.393788	7.53131	-0.223576	-0.31308	-0.416813	-0.332314	-0.192224	-0.425938	0.027686	-0.586577	-0.131427	0.441204	-0.296395	-0.819917	-0.406383	-0.325114	-0.322982	-0.212239	-0.12944	-0.100093	-0.126506	-0.167304
lbp_3D_k_glrlm_LowGrayLevelRunEmphasis	-0.309406	-0.773749	-1.42591	-0.982829	-0.279941	-1.43901	-0.715693	0.0122388	-0.747805	0.186549	-1.13	0.0825785	-0.0923699	0.811885	0.961996	-0.238597	0.0397297	-0.768248	-0.684376	0.536194	0.628508	-0.465908	-0.239458	0.31298	2.5734	0.935945	0.046568	0.75057	1.17011	0.24739	0.479257	-0.653143	-0.049653	-0.654559	0.0847641	-0.352843	-0.430343	-0.992118	1.73828	-0.386162	-1.53427	-0.378609	-1.15677	-0.319168	0.673536	1.21611	-0.432713	0.24271	-0.348241
lbp_3D_k_glrlm_RunEntropy	-0.26583	0.701055	-2.24553	-2.33075	-2.31762	-2.18181	-2.34989	0.177736	1.28998	-0.254512	0.36291	0.293563	0.628905	-1.18405	0.938486	1.01225	0.345015	0.518989	0.452417	0.90521	0.659005	0.105442	0.882246	1.03005	-0.633403	-0.721559	0.060457	-0.327765	1.82666	0.0693409	0.148105	0.124921	-0.0186641	0.55075	-0.2197	0.881185	-0.082722	1.00732	-0.609577	0.156207	-2.20853	-0.0309865	0.76305	0.388132	-0.170074	-0.596724	0.296982	-0.580396	0.55086
lbp_3D_k_glrlm_RunLengthNonUniformity	-0.395388	-0.0463507	5.19087	2.2259	1.53957	7.00408	0.791655	-0.198457	0.115447	-0.325087	-0.213621	-0.337181	-0.259966	-0.432754	-0.173696	-0.208512	-0.329971	-0.263784	-0.230008	-0.247379	-0.242088	-0.322241	-0.226613	0.151374	-0.412538	-0.392306	-0.311457	-0.423181	-0.452972	-0.176262	-0.375505	-0.319975	-0.391682	-0.141471	-0.384461	-0.210837	-0.371057	0.357824	-0.375525	-0.325005	0.406742	-0.274124	0.0446891	-0.206546	-0.34513	-0.386645	-0.288046	-0.290953	-0.246037
lbp_3D_k_glrlm_RunLengthNonUniformityNormalized	0.166884	-0.379354	2.67827	2.7819	2.67243	2.61917	2.81256	-0.0350884	-0.759948	0.257598	-0.128803	-0.553387	-0.407909	0.785297	-0.93664	-0.726947	-0.442325	-0.322772	-0.229125	-0.878725	-0.762483	-0.0436264	-0.544818	-0.849798	-0.550615	0.325261	-0.0810559	-0.197304	-1.8364	0.0396517	-0.261404	0.0557653	-0.197509	-0.302019	0.0532056	-0.513366	0.0204837	-0.550182	-0.300173	-0.170803	2.77966	0.00724034	-0.337805	-0.272674	-0.0414331	-0.0793322	-0.307063	0.613474	-0.393732
lbp_3D_k_glrlm_RunPercentage	0.415473	-0.311462	2.43831	2.50919	2.36066	2.36232	2.46306	-0.153622	-0.919388	0.305632	0.0329612	-0.440624	-0.304635	0.829746	-1.11144	-0.72304	-0.337865	-0.208993	-0.112787	-0.924891	-0.787283	0.172273	-0.547831	-1.06818	-0.628657	0.45006	0.0763474	0.0677029	-3.02349	0.106275	-0.124847	0.190081	-0.0215871	-0.261325	0.241577	-0.609607	0.286931	-0.57875	-0.265861	0.0223876	2.46687	0.232264	-0.240962	-0.0996367	0.130492	0.0784847	-0.18373	0.621511	-0.350112
lbp_3D_k_glrlm_RunVariance	-0.671002	-0.193238	-0.975349	-0.977545	-0.9057	-0.844682	-0.896519	0.551434	0.493921	-0.0565178	-0.50136	0.166436	0.444789	-0.706441	2.48364	0.225998	0.117529	-0.465921	-0.384091	1.2753	0.670118	-0.526257	-0.144898	3.85154	0.283627	-0.384436	-0.384718	-0.608906	5.95524	-0.217567	-0.429303	-0.419758	-0.463249	-0.0893553	-0.59755	0.157038	-0.70898	0.00199448	0.408056	-0.323317	-0.942665	-0.478726	-0.175623	-0.362088	-0.290604	-0.221416	-0.0159075	-0.13733	-0.140885
lbp_3D_k_glrlm_ShortRunEmphasis	0.339019	-0.205167	2.41155	2.46903	2.40341	2.37604	2.48263	0.0906096	-0.664442	0.401719	0.0635363	-0.536708	-0.414947	0.613906	-1.01052	-0.722541	-0.405919	-0.122648	-0.0922458	-0.966399	-0.794786	0.145622	-0.400514	-0.850073	-1.32417	0.381391	0.120159	-0.113026	-3.15785	0.181656	-0.129678	0.293259	-0.0300011	-0.117279	0.174279	-0.358044	0.267085	-0.419782	-0.545063	-0.0680204	2.46698	0.129505	-0.193139	-0.13922	0.0227044	-0.0407572	-0.184677	0.594661	-0.236904
lbp_3D_k_glrlm_ShortRunHighGrayLevelEmphasis	0.000431021	0.171798	2.66676	2.46321	1.85006	2.66112	2.31075	-0.00250191	-0.0519876	-0.0621181	0.432082	-0.174473	-0.364493	-0.149475	-0.998246	-0.341833	-0.18161	0.106548	-0.0822169	-0.697201	-0.596332	0.134212	-0.514983	-0.539528	-1.99644	-0.394191	-0.135941	-0.428998	-2.14154	-0.170868	-0.50797	0.457175	0.0861938	0.144862	0.0516533	0.0924562	0.145586	0.131182	-1.15157	0.0425508	3.03398	0.18508	0.164519	-0.0442978	-0.594115	-0.576606	0.275554	0.0603531	-0.0175994
lbp_3D_k_glrlm_ShortRunLowGrayLevelEmphasis	0.500136	-0.471957	1.6088	1.92328	2.3104	1.55534	2.11896	0.11195	-1.00314	0.652278	-0.264644	-0.727522	-0.296021	1.06076	-0.767774	-0.846355	-0.515711	-0.31678	-0.107426	-0.906346	-0.772412	0.117403	-0.205264	-0.901178	-0.406854	0.904482	0.272617	0.156655	-3.16669	0.418544	0.198046	0.109821	-0.153648	-0.341124	0.1972	-0.594758	0.262781	-0.782408	0.0955023	-0.176096	1.57006	0.0125984	-0.367818	-0.195643	0.511432	0.396637	-0.531783	0.850929	-0.390241
lbp_3D_k_glszm_GrayLevelNonUniformity	-0.273455	-0.265926	5.22991	2.53995	1.68433	6.73445	0.973187	-0.269177	-0.263432	-0.271316	-0.270033	-0.264166	-0.270766	-0.273455	-0.249103	-0.244935	-0.267099	-0.275166	-0.269177	-0.236552	-0.245648	-0.275166	-0.267832	-0.228294	-0.264166	-0.271316	-0.269177	-0.26661	-0.275166	-0.261904	-0.273455	-0.270033	-0.267099	-0.271059	-0.271316	-0.266182	-0.269006	-0.259765	-0.257899	-0.271316	0.596626	-0.26169	-0.257712	-0.265832	-0.269006	-0.269006	-0.273883	-0.264166	-0.273455
lbp_3D_k_glszm_GrayLevelNonUniformityNormalized	-0.102442	-0.735345	-0.566757	-0.596001	-0.547042	-0.587522	-0.63298	-0.102442	-1.14627	0.357516	-1.29833	1.21923	-1.21385	-0.102442	1.90069	0.919687	0.137862	-0.470409	-0.102442	0.837994	1.39242	-1.57431	-0.132481	1.76452	1.21923	0.357516	-0.102442	1.00146	-0.470409	-0.378417	-0.102442	-1.29833	0.137862	-0.337941	0.357516	-1.29833	0.721803	-0.470409	0.870693	0.357516	-0.71664	1.39242	-0.337941	-0.990428	0.721803	0.721803	-1.29833	1.21923	-0.102442
lbp_3D_k_glszm_GrayLevelVariance	-0.321906	0.544081	0.0741956	0.144604	0.0966117	0.0939677	0.220576	-0.321906	1.13542	-0.540149	1.42403	-0.94902	1.3599	-0.321906	-1.27236	-0.690494	-0.435927	-0.147312	-0.321906	-0.625548	-1.03119	2.4716	0.0771659	-1.1721	-0.94902	-0.540149	-0.321906	-0.845689	-0.147312	0.201876	-0.321906	1.42403	-0.435927	-0.210166	-0.540149	1.55498	-0.712997	0.237507	-0.783643	-0.540149	0.358667	-1.03119	0.627886	0.878609	-0.712997	-0.712997	1.42403	-0.94902	-0.321906
lbp_3D_k_glszm_HighGrayLevelZoneEmphasis	-0.647194	1.52396	-1.12724	-1.08701	-1.18573	-1.07286	-1.07565	-0.647194	1.67905	-0.400472	0.83314	-0.0832574	2.03151	-0.647194	0.111952	0.723486	-0.50621	-1.14064	-0.647194	0.511328	-0.0303883	0.997622	0.621664	0.425512	-0.0832574	-0.400472	-0.647194	-0.15375	-1.14064	0.0107321	-0.647194	0.83314	-0.50621	-0.844572	-0.400472	1.90227	-0.252439	1.53806	-0.198608	-0.400472	-0.876485	-0.0303883	3.43195	-0.557477	-0.252439	-0.252439	0.83314	-0.0832574	-0.647194
lbp_3D_k_glszm_LargeAreaEmphasis	-0.615919	0.739505	-0.661169	-0.661187	-0.66112	-0.661066	-0.661149	-0.0110095	3.57957	-0.499769	-0.265897	-0.424712	-0.232067	-0.657036	1.07164	-0.163524	-0.447719	0.769603	-0.129464	-0.240362	-0.120401	-0.362094	0.180115	3.09683	-0.617219	-0.623161	-0.461061	-0.64791	-0.592147	-0.344133	-0.497735	-0.569421	-0.626677	0.843037	-0.599249	-0.0542015	-0.593745	4.64067	-0.604452	-0.415054	-0.661173	-0.471681	0.513359	-0.296326	-0.533467	-0.596632	-0.115676	-0.566294	0.698763
lbp_3D_k_glszm_LargeAreaHighGrayLevelEmphasis	-0.589934	0.896595	-0.640987	-0.641022	-0.64098	-0.64092	-0.640997	-0.0932236	3.3555	-0.499427	-0.128996	-0.45688	-0.236486	-0.637888	0.509582	-0.254774	-0.473978	1.00995	-0.000694356	-0.362714	-0.28309	-0.311965	0.230799	1.9929	-0.612952	-0.612428	-0.455067	-0.631205	-0.596332	-0.375659	-0.500392	-0.55329	-0.611673	0.910028	-0.587117	-0.125194	-0.565368	5.18155	-0.604624	-0.390199	-0.640999	-0.449486	0.938151	-0.296731	-0.546061	-0.598415	-0.146623	-0.559596	0.624305
lbp_3D_k_glszm_LargeAreaLowGrayLevelEmphasis	-0.619291	0.658527	-0.661307	-0.661315	-0.661239	-0.661188	-0.661273	0.0262642	3.63216	-0.493139	-0.324106	-0.404419	-0.226918	-0.656763	1.3109	-0.120098	-0.429783	0.650617	-0.185856	-0.181847	-0.0453022	-0.379813	0.154783	3.55328	-0.610767	-0.619548	-0.457508	-0.646658	-0.582218	-0.325224	-0.489779	-0.568973	-0.624945	0.801338	-0.596592	-0.021405	-0.598498	4.33342	-0.596168	-0.420643	-0.661306	-0.4753	0.314575	-0.29212	-0.520537	-0.587728	-0.10013	-0.56163	0.722897
lbp_3D_k_glszm_LowGrayLevelZoneEmphasis	0.483905	-1.2772	1.63076	1.59555	1.76895	1.53342	1.63044	0.483905	-1.08044	-0.0241049	-0.306333	-0.677261	-1.16108	0.483905	-1.0792	-1.3349	0.193614	1.49993	0.483905	-1.1162	-0.78612	0.107601	-0.838534	-1.33217	-0.677261	-0.0241049	0.483905	-0.532115	1.49993	-0.118181	0.483905	-0.306333	0.193614	0.890313	-0.0241049	-1.00249	-0.328911	-1.43524	-0.43975	-0.0241049	1.33067	-0.78612	-1.89433	1.1202	-0.328911	-0.328911	-0.306333	-0.677261	0.483905
lbp_3D_k_glszm_SizeZoneNonUniformity	-0.27996	-0.270684	4.94677	2.7242	1.81095	6.50979	1.18708	-0.278488	-0.265762	-0.27996	-0.274439	-0.276174	-0.276174	-0.27996	-0.273844	-0.266218	-0.278067	-0.27996	-0.279224	-0.272854	-0.276371	-0.27996	-0.278067	-0.270166	-0.278067	-0.278856	-0.277751	-0.275543	-0.27996	-0.276279	-0.27996	-0.278304	-0.279329	-0.279077	-0.27996	-0.274439	-0.279077	-0.270179	-0.276748	-0.27996	0.791649	-0.276095	-0.266709	-0.277551	-0.27996	-0.27996	-0.278856	-0.27365	-0.27996
lbp_3D_k_glszm_SizeZoneNonUniformityNormalized	-0.154151	1.22897	1.34504	1.79599	1.86319	1.39915	2.18513	-0.565794	1.3076	-0.771616	0.61768	0.249091	0.249091	-0.154151	-0.475671	0.348969	-0.658204	1.08078	-0.977437	-1.26535	-1.40838	-0.154151	-0.658204	-0.873165	-0.658204	0.154582	-0.154151	1.08078	1.08078	-0.977437	-0.154151	-1.00317	-1.26307	-0.549328	-0.771616	-0.462883	-0.549328	0.249091	-0.970633	-0.771616	2.27094	-0.0769678	0.833793	-1.21558	-1.14209	-1.14209	0.154582	1.45882	-0.154151
lbp_3D_k_glszm_SmallAreaEmphasis	-1.95376	1.15017	1.36925	1.54871	1.57084	1.39146	1.68961	-0.15975	1.25256	-0.777555	0.789323	0.599396	0.687641	-1.62964	0.239562	0.832388	-0.033321	-2.01341	-0.315464	-0.199033	-1.57376	-0.53044	-0.0416531	0.0564812	0.117242	0.211792	0.39637	0.953601	-1.99495	-0.0701934	-0.530312	-0.305477	-0.555669	-0.22292	-0.622915	0.36967	-0.134959	0.786935	-0.282557	-0.623137	1.72038	0.489038	1.0616	-0.215822	-1.02356	-1.10747	0.210999	1.16435	-0.53048
lbp_3D_k_glszm_SmallAreaHighGrayLevelEmphasis	-1.56989	1.82023	-0.0991125	0.0344298	-0.0163037	-0.0713627	0.0942332	-0.394189	1.9494	-0.734308	1.07009	0.24385	1.99957	-1.34003	-0.0117664	0.848298	-0.544224	-1.61223	-0.801086	-0.115078	-1.31637	0.75804	0.35281	0.0299347	-0.0986663	-0.0315201	0.000863183	0.495436	-1.59916	-0.112474	-0.558677	0.586203	-0.577861	-0.814353	-0.624466	1.71432	-0.277829	1.29413	-0.598146	-0.624611	0.224841	0.165454	2.77418	-0.63603	-0.90906	-0.968676	0.955544	0.645176	-0.558787
lbp_3D_k_glszm_SmallAreaLowGrayLevelEmphasis	-1.10369	-0.128819	2.47003	2.57626	2.70966	2.4721	2.78009	-0.133913	0.248586	-0.61837	0.461773	-0.0501152	-0.450847	-0.96905	-0.198622	-0.0672975	0.475631	-1.12842	0.490334	-0.420098	-0.90873	-0.856389	-0.460395	-0.318528	-0.249087	-0.210022	0.0956015	0.0961389	-1.12068	0.0762361	-0.516322	-0.672866	-0.524068	0.712128	-0.554526	-0.541244	-0.353159	-0.20951	0.0866392	-0.554646	2.64571	-0.0956597	-0.427929	1.05421	-0.719899	-0.754521	-0.465409	0.183046	-0.516415
lbp_3D_k_glszm_ZoneEntropy	-1.05223	-0.192981	0.752934	0.357499	0.367982	0.712497	0.138603	0.189074	0.477746	-0.279449	0.65153	-0.904139	-0.0409596	-1.05223	-0.0157594	0.395958	0.691824	-2.14141	0.809726	1.95778	1.7274	-1.05223	0.691824	1.22081	-0.0409596	-1.21043	-0.66584	-1.67288	-2.14141	1.9339	-1.05223	1.11702	0.691824	0.319967	-0.279449	0.870295	-0.424815	0.643342	0.95602	-0.279449	0.0984801	-0.744938	0.0437073	1.6331	0.319967	0.319967	-0.279449	-1.86428	-1.05223
lbp_3D_k_glszm_ZonePercentage	-0.322479	-0.375154	2.85813	3.24882	2.82405	2.6912	3.1186	-0.369401	-0.383054	-0.349571	-0.358239	-0.342247	-0.360172	-0.111314	-0.369368	-0.339981	-0.340613	-0.390079	-0.368942	-0.318908	-0.340084	-0.370128	-0.372819	-0.373539	-0.23961	-0.28767	-0.345253	-0.167748	-0.333195	-0.337789	-0.35627	-0.315931	-0.263294	-0.383446	-0.317435	-0.355225	-0.317105	-0.385595	-0.232848	-0.36099	3.23338	-0.336305	-0.367388	-0.347709	-0.335706	-0.300285	-0.373486	-0.31124	-0.386377
lbp_3D_k_glszm_ZoneVariance	-0.556872	0.736229	-0.574821	-0.574837	-0.574765	-0.574704	-0.574795	-0.0305371	3.69988	-0.467713	-0.232777	-0.363073	-0.204559	-0.572592	1.21694	-0.057858	-0.386381	-0.483001	-0.161309	-0.121399	-0.00837371	-0.444434	0.138567	3.48507	-0.532359	-0.547543	-0.411555	-0.563458	-0.540998	-0.26211	-0.490245	-0.498299	-0.54629	0.521439	-0.533706	0.025243	-0.527131	4.71637	-0.517011	-0.420356	-0.574821	-0.406679	0.59668	-0.228044	-0.476943	-0.521344	-0.214309	-0.491754	0.0911915
lbp_3D_k_ngtdm_Busyness	-0.276567	-0.255071	-0.260931	-0.352882	-0.361509	-0.214622	-0.353508	-0.0129112	-0.12524	-0.160191	-0.335491	-0.252862	-0.351686	-0.393989	-0.181597	-0.322957	-0.228443	0.391152	0.118453	-0.355791	-0.216413	-0.365606	-0.317583	-0.237498	-0.397807	-0.371366	0.112937	-0.374383	-0.402693	-0.34192	-0.232878	-0.367526	-0.277144	5.99935	-0.263195	-0.311783	-0.139549	-0.0702287	-0.380198	4.22056	-0.389842	4.25399	-0.260292	-0.324138	-0.289843	-0.374305	-0.354898	-0.193939	0.69115
lbp_3D_k_ngtdm_Coarseness	-0.0846996	-0.19172	-0.197713	-0.187891	-0.182904	-0.198892	-0.171019	-0.175069	-0.196536	-0.139851	-0.182538	-0.152871	-0.170419	0.461933	-0.184468	-0.182747	-0.151008	-0.180659	-0.179423	-0.173367	-0.176566	-0.161287	-0.183057	-0.194082	0.160912	-0.0150058	-0.155578	0.0123074	0.770432	-0.176895	-0.131474	-0.158812	-0.105206	-0.188273	-0.0980672	-0.184979	-0.136164	-0.197767	-0.0635616	-0.157161	-0.155626	-0.168876	-0.193103	-0.180745	-0.121765	-0.0564137	-0.169558	-0.139078	-0.181355
lbp_3D_k_ngtdm_Complexity	-0.673986	1.26194	2.22919	1.29861	1.20069	2.14614	-0.145533	-0.747392	0.996787	-0.715925	1.55001	-0.811632	0.646341	-0.876677	-0.898868	0.526068	-0.815871	-0.563418	-0.644281	0.0167621	-0.871335	1.38827	0.929804	0.219099	-1.08831	-0.860225	-0.735959	-0.784343	-1.16182	0.874448	-0.702121	1.27518	-0.728656	-0.593773	-0.732115	0.997611	-0.595112	1.18385	-0.967775	-0.673666	1.22961	-0.627293	1.23895	1.06241	-0.830853	-0.894363	0.960468	-0.727516	-0.628898
lbp_3D_k_ngtdm_Contrast	1.74201	-0.359768	-1.10924	-1.21488	-1.24954	-1.12212	-0.855212	0.752736	-0.573519	1.04024	-0.141331	0.403408	-0.699646	0.125613	-0.573203	-0.816104	0.456693	2.34213	1.96524	-1.14737	-0.229057	-0.305204	-0.55882	-1.11656	-1.32921	0.0143846	1.04301	0.36419	-1.40073	-0.694534	0.968685	-0.311082	0.971444	2.00574	0.989983	-0.606183	2.17146	-0.398162	-0.882597	1.57616	-1.18221	1.84743	-0.237762	-0.509203	0.325654	-0.379993	-0.596388	0.987934	1.5616
lbp_3D_k_ngtdm_Strength	-0.121683	-0.237157	-0.229075	-0.0805184	0.0104813	-0.24644	-0.132202	-0.259396	-0.264042	-0.20538	-0.188782	-0.229237	-0.102459	0.674907	-0.273241	-0.176972	-0.225418	-0.268545	-0.266804	-0.107874	-0.262638	-0.0545191	-0.18279	-0.243592	0.255586	-0.0146495	-0.229691	0.0249524	1.10194	-0.136153	-0.189785	-0.0439496	-0.15547	-0.280186	-0.143326	-0.189054	-0.200672	-0.273148	-0.0878916	-0.233011	0.355715	-0.251058	-0.249506	-0.168112	-0.177258	-0.0798515	-0.099183	-0.20593	-0.269304
lbp_3D_m1_firstorder_10Percentile	0.485029	-0.31988	1.28994	0.753332	1.55824	1.02163	1.55824	-0.534522	-1.39309	0.216726	-1.55407	-0.0515767	-0.31988	0.485029	-0.588182	-1.12479	-0.0515767	-0.31988	-0.588182	-0.507692	-0.31988	0.216726	-1.66139	-0.856485	1.82654	1.55824	0.216726	0.753332	0.753332	-0.588182	0.377708	-0.31988	-0.239389	-0.588182	0.216726	-0.588182	0.485029	-0.856485	-0.534522	0.485029	1.02163	-1.12479	-0.856485	0.753332	1.28994	1.82654	-0.588182	-0.588182	-0.31988
lbp_3D_m1_firstorder_90Percentile	0.247637	-0.36977	0.401989	-1.91329	-1.91329	0.0161095	-1.91329	-1.14153	-0.36977	0.787868	-0.36977	0.401989	-0.36977	1.75257	-0.755649	0.0161095	0.0546975	0.0161095	0.401989	0.401989	0.401989	-0.755649	0.0161095	0.401989	1.17375	0.826456	0.787868	1.17375	-4.22856	0.787868	-0.215418	0.0161095	1.17375	-0.755649	0.787868	0.401989	0.0161095	0.0161095	-0.36977	-0.36977	-1.14153	0.401989	-0.36977	0.0161095	0.787868	0.787868	0.0161095	1.6368	-0.755649
lbp_3D_m1_firstorder_Energy	-0.740149	0.472613	4.01992	1.37317	0.870873	5.72611	0.172416	-0.211414	1.80195	-0.600428	-0.217465	-0.453257	-0.271532	-0.83908	0.56257	0.168746	-0.464824	-0.264025	-0.219616	0.122406	0.0571833	-0.535577	-0.00901855	2.0471	-0.720407	-0.74979	-0.493784	-0.783931	-0.771872	-0.201316	-0.639328	-0.541015	-0.694186	0.101284	-0.705335	0.0505392	-0.663525	2.22422	-0.642158	-0.523507	-0.146652	-0.437047	0.689174	-0.143772	-0.603315	-0.698288	-0.368612	-0.597144	-0.178224
lbp_3D_m1_firstorder_Entropy	-0.142485	0.212906	-0.759422	-2.29181	-2.39751	-0.781758	-2.51221	-0.529425	0.73962	0.598879	0.942785	0.352499	-0.0342373	0.356379	-0.138934	0.962144	0.155079	0.361897	0.495267	0.720954	0.745795	-0.306034	0.874024	0.784331	-0.356886	-0.328698	0.216965	0.353037	-3.40931	0.843483	-0.420732	0.422858	1.08353	-0.053683	0.163204	0.643018	-0.00157074	0.535553	0.347632	-0.373335	-0.938447	0.761697	0.374506	-0.32568	-0.61144	-0.748508	0.438274	1.1435	0.203114
lbp_3D_m1_firstorder_InterquartileRange	0.385209	-0.361643	-0.73507	-1.85535	-1.85535	-1.1085	-1.48192	-1.1085	1.13206	0.385209	1.13206	-0.361643	-0.361643	0.105139	-1.1085	1.13206	0.385209	0.385209	0.385209	0.758635	0.758635	-0.73507	1.50549	0.758635	0.0117829	-0.361643	0.385209	0.198496	-2.6022	1.13206	-0.73507	-0.361643	1.0387	-0.361643	0.385209	0.478566	-0.361643	0.0117829	-0.361643	-0.73507	-1.1085	0.758635	0.0117829	-0.73507	-0.361643	0.0117829	0.385209	1.50549	0.0117829
lbp_3D_m1_firstorder_Kurtosis	0.304099	-0.114914	-0.271294	2.03919	2.14789	0.362828	0.841146	0.510498	-0.896961	-0.209148	-1.07518	-0.254664	-0.144514	1.83124	1.04744	-1.1623	-0.459698	-0.314271	-0.605922	-0.848413	-0.80978	0.83889	-1.40045	-0.887805	0.228173	-0.118972	-0.214003	-0.531759	5.23264	-1.11177	0.6768	-0.130583	-0.922436	-0.0762369	0.300442	-0.401006	0.405818	-0.391941	-0.164078	0.582423	0.704776	-0.670859	-0.347393	0.713699	0.395764	0.86655	-0.495433	-0.791795	-0.104539
lbp_3D_m1_firstorder_Maximum	0.155524	0.155524	0.155524	0.155524	0.155524	0.155524	0.155524	0.155524	0.155524	0.155524	0.155524	0.155524	-0.68758	0.155524	0.155524	0.155524	0.155524	0.155524	0.155524	0.155524	0.155524	0.155524	0.155524	0.155524	0.155524	0.155524	0.155524	0.155524	-6.58931	0.155524	0.155524	0.155524	0.155524	0.155524	0.155524	0.155524	0.155524	0.155524	0.155524	0.155524	0.155524	0.155524	0.155524	0.155524	0.155524	0.155524	0.155524	0.155524	0.155524
lbp_3D_m1_firstorder_Mean	0.34396	-0.418884	0.916322	-0.622473	-0.267832	0.203746	-0.173535	-0.986086	-1.17028	0.436439	-1.4964	-0.0942865	-0.332174	2.28923	-1.14068	-1.46606	-0.389133	-0.185945	-0.252725	-0.265601	-0.0120563	-0.00488561	-0.911451	-0.778775	1.65143	1.53064	0.686238	0.8811	-1.63459	-0.0102675	-0.161572	-0.168666	0.520947	-0.810694	0.945008	-0.332255	0.643082	-0.682366	-0.491688	0.132836	0.101233	-0.503495	-0.953707	0.234574	1.15913	1.92552	-0.446304	1.4336	-0.539828
lbp_3D_m1_firstorder_MeanAbsoluteDeviation	-0.048631	0.0038063	-0.826226	-2.05743	-2.17192	-0.958716	-2.06219	-0.672083	0.917439	0.281992	1.20611	0.0708875	-0.193278	0.382099	-0.590101	1.17716	0.0569863	0.340058	0.633102	0.629899	0.665944	-0.475636	1.44421	0.751055	-0.611764	-0.599614	0.195435	-0.0293132	-2.95156	0.989196	-0.471668	0.173396	1.19848	-0.188727	0.519992	0.588069	-0.213392	0.419521	0.162657	-0.504966	-1.15596	0.869315	0.31441	-0.542587	-0.492842	-0.811217	0.345451	1.57345	0.0480882
lbp_3D_m1_firstorder_Median	0.705664	-0.129777	0.705664	-0.965219	-0.547498	-0.129777	-0.547498	-0.965219	-0.965219	-0.129777	-1.38294	-0.129777	-0.129777	2.37655	-1.38294	-1.80066	-0.547498	-0.129777	-0.129777	-0.547498	-0.129777	0.287944	-0.547498	-0.965219	1.33225	1.12339	0.705664	0.705664	-1.38294	-0.129777	-0.129777	-0.129777	0.287944	-0.547498	1.12339	-0.129777	0.705664	-0.547498	-0.129777	-0.129777	-0.547498	-0.129777	-0.547498	-0.129777	0.705664	1.54111	-0.129777	1.54111	-0.547498
lbp_3D_m1_firstorder_Minimum	-0.288231	-0.288231	-0.288231	-0.288231	0.078285	-0.288231	1.91087	-0.288231	-0.288231	-0.288231	-0.288231	-0.288231	-0.288231	-0.288231	-0.288231	-0.288231	-0.288231	-0.288231	-0.288231	-0.288231	-0.288231	-0.288231	-0.288231	-0.288231	1.17783	1.17783	-0.288231	0.444801	0.078285	-0.288231	-0.288231	-0.288231	-0.288231	-0.288231	-0.288231	-0.288231	-0.288231	-0.288231	-0.288231	-0.288231	0.444801	-0.288231	-0.288231	-0.288231	0.078285	-0.288231	-0.288231	-0.288231	-0.288231
lbp_3D_m1_firstorder_Range	0.315987	0.315987	0.315987	0.315987	-0.00947961	0.315987	-1.63681	0.315987	0.315987	0.315987	0.315987	0.315987	-0.00947961	0.315987	0.315987	0.315987	0.315987	0.315987	0.315987	0.315987	0.315987	0.315987	0.315987	0.315987	-0.98588	-0.98588	0.315987	-0.334946	-2.61321	0.315987	0.315987	0.315987	0.315987	0.315987	0.315987	0.315987	0.315987	0.315987	0.315987	0.315987	-0.334946	0.315987	0.315987	0.315987	-0.00947961	0.315987	0.315987	0.315987	0.315987
lbp_3D_m1_firstorder_RobustMeanAbsoluteDeviation	-0.11902	-0.0866409	-0.5608	-1.75264	-2.01637	-0.81227	-1.82193	-0.931015	0.842295	0.115859	1.10669	0.00545172	-0.260824	0.360608	-0.859171	1.24153	0.00969757	0.331702	0.708298	0.543771	0.66597	-0.633317	1.62948	0.793763	-0.539964	-0.458666	0.457521	0.141307	-2.7662	1.31414	-0.790285	0.0275095	1.16192	-0.291929	0.556088	0.481135	-0.303016	0.359597	0.00343033	-0.673604	-1.17505	0.800657	0.182943	-0.665859	-0.166033	-0.261664	0.216362	1.65292	-0.199688
lbp_3D_m1_firstorder_RootMeanSquared	0.343702	-0.419236	0.91393	-0.628163	-0.273698	0.200873	-0.179377	-0.988226	-1.16832	0.437663	-1.49378	-0.0941174	-0.332851	2.29245	-1.14233	-1.46379	-0.389418	-0.18528	-0.25122	-0.264055	-0.0104408	-0.00613733	-0.908037	-0.777076	1.65028	1.52931	0.686885	0.88115	-1.64252	-0.00790818	-0.162845	-0.168155	0.524298	-0.811649	0.946923	-0.330538	0.64279	-0.681432	-0.49155	0.131482	0.0977459	-0.501086	-0.953334	0.233196	1.15808	1.9237	-0.445626	1.43897	-0.540039
lbp_3D_m1_firstorder_Skewness	-0.852669	0.111978	0.965417	2.16482	2.30047	1.74339	2.09822	-0.0152311	0.346587	-0.0959235	0.686455	0.478696	-0.106091	-2.69749	1.02508	1.39821	1.00245	-0.419786	-0.454314	0.480071	0.0518051	-0.985578	-0.214399	0.567492	-0.209299	-0.144732	-0.549263	0.465169	-1.5901	-0.00198518	-0.271338	-0.0946654	-0.0357836	0.0691235	-1.56651	-0.140938	-0.980758	0.114811	-0.219219	-0.489518	1.61539	-0.369832	0.035086	-0.0603883	-0.17988	-0.746642	-0.11588	-1.37466	-0.031259
lbp_3D_m1_firstorder_TotalEnergy	-0.740149	0.472613	4.01992	1.37317	0.870873	5.72611	0.172416	-0.211414	1.80195	-0.600428	-0.217465	-0.453257	-0.271532	-0.83908	0.56257	0.168746	-0.464824	-0.264025	-0.219616	0.122406	0.0571833	-0.535577	-0.00901855	2.0471	-0.720407	-0.74979	-0.493784	-0.783931	-0.771872	-0.201316	-0.639328	-0.541015	-0.694186	0.101284	-0.705335	0.0505392	-0.663525	2.22422	-0.642158	-0.523507	-0.146652	-0.437047	0.689174	-0.143772	-0.603315	-0.698288	-0.368612	-0.597144	-0.178224
lbp_3D_m1_firstorder_Uniformity	-0.0450382	-0.208223	0.6705	2.08965	2.36725	0.70471	2.48953	0.501395	-0.762094	-0.470874	-1.00551	-0.261694	0.020035	-0.328177	0.148703	-1.01113	-0.189864	-0.400111	-0.594011	-0.724038	-0.756292	0.352379	-0.994505	-0.8174	0.52221	0.301757	-0.230522	-0.389487	3.08447	-0.87773	0.546219	-0.35048	-1.08349	-0.0269451	-0.156904	-0.57674	0.0206841	-0.546188	-0.35853	0.343527	0.982047	-0.792588	-0.451434	0.405935	0.572968	0.649662	-0.492878	-1.06148	-0.25406
lbp_3D_m1_firstorder_Variance	-0.167013	-0.0382579	-1.0666	-1.93469	-2.07507	-1.08855	-2.08692	-0.566745	0.961317	0.352097	1.27119	0.0818285	-0.175168	0.683007	-0.356325	1.1372	-0.0203075	0.281847	0.601292	0.619059	0.590251	-0.453886	1.43511	0.783818	-0.771595	-0.811876	0.0893755	-0.169588	-2.52892	0.860367	-0.428212	0.221934	1.10811	-0.173576	0.495358	0.695143	-0.243556	0.485326	0.155431	-0.520696	-1.28972	0.983132	0.339319	-0.551247	-0.63052	-1.07567	0.342052	1.65052	0.0386797
lbp_3D_m1_glcm_Autocorrelation	0.584513	-0.389769	0.868622	-0.658757	-0.296161	0.140561	-0.112204	-0.491973	-1.00455	-0.0653779	-1.10837	0.0501921	-0.0305893	3.54017	-1.10048	-1.19152	-0.226457	-0.0172988	-0.351246	0.0496571	-0.0860481	-0.279981	-0.783615	-0.475381	2.41019	1.83956	0.513394	0.743753	-1.28674	-0.0846821	-0.5724	-0.254357	0.851091	-0.457316	1.14129	0.226438	0.833389	-0.614005	-0.343888	0.163876	-0.569632	-0.410056	-1.01623	0.123806	1.07093	2.24818	-0.366879	1.05283	-0.42516
lbp_3D_m1_glcm_ClusterProminence	-0.899522	0.137797	-0.536921	-1.78479	-1.82236	-0.386933	-1.67659	-0.986125	0.881312	0.632185	1.39588	0.137098	-0.359193	-0.160624	-0.243677	1.43526	-0.370142	0.18707	0.0629118	0.615452	0.548719	-0.589386	0.999927	0.577825	-0.431122	-0.784445	-0.2781	-0.0963735	-1.98021	0.542245	-0.829806	0.292165	1.32926	-0.516885	0.379381	0.663429	-0.359621	0.536895	0.161516	-0.825594	-0.651233	0.511558	0.0736111	-0.744895	-1.29562	-1.50026	-0.033638	2.16869	-0.177572
lbp_3D_m1_glcm_ClusterShade	-0.0523328	0.23442	1.55197	0.463845	0.654474	2.02363	0.0724338	-0.542953	0.694421	0.136945	1.37949	0.551382	-0.318121	-0.441781	0.809365	1.68798	0.860034	-0.431141	-0.374047	0.323688	0.445319	-0.329491	-0.119324	0.622336	-0.741263	0.415436	0.16445	0.828035	-0.926598	-0.348074	-0.125832	1.13201	0.234222	-0.336927	-2.81991	0.0830769	-0.409538	0.325597	-0.363197	-0.341428	-0.430812	-0.159234	0.55515	0.354638	0.476813	0.527228	-0.29605	-3.3569	0.359959
lbp_3D_m1_glcm_ClusterTendency	-0.600927	0.27934	-0.411522	-2.0405	-2.19522	-0.40965	-1.89867	-1.06327	0.957283	0.661151	1.5199	0.232724	-0.395409	-0.332394	-0.256558	1.4607	-0.402271	0.413356	0.204065	0.577992	0.543757	-0.481649	1.24088	0.425832	-0.670278	-0.826904	-0.148951	0.148072	-2.24686	0.580612	-0.766118	0.16978	1.46805	-0.265495	0.244966	0.805595	-0.152932	0.611918	0.213471	-0.67794	-0.23288	0.725434	0.277919	-0.727037	-1.30165	-1.51865	0.0492012	1.1112	0.00630256
lbp_3D_m1_glcm_Contrast	-0.602713	0.235484	-1.51447	-1.69281	-1.73584	-1.67734	-1.69727	-0.479684	0.793714	0.491322	1.07039	-0.39009	-0.150696	-0.241421	0.300205	1.0575	-0.161417	0.357278	0.199384	0.496116	0.447436	-0.298604	1.07163	1.01495	-0.408324	-0.807236	-0.189408	-0.627644	-1.7865	0.671638	-0.605	-0.147522	0.882233	-0.0991437	-0.557646	0.568941	-0.11372	0.653184	0.40682	-0.428399	-1.44839	0.490963	0.34974	-0.575471	-0.923741	-0.963439	-0.0462907	1.47215	0.0767597
lbp_3D_m1_glcm_Correlation	0.173011	-0.292354	2.91454	1.5302	1.5843	3.54329	1.82932	-0.641918	-0.483246	-0.276312	-0.3936	0.568629	-0.406567	-0.156387	-0.777416	-0.427457	-0.459215	-0.358388	-0.410655	-0.449591	-0.420864	-0.201352	-0.58734	-1.09464	-0.326334	0.34392	-0.0802999	0.951011	1.73786	-0.67784	0.0221576	0.135459	-0.239569	-0.300427	0.79597	-0.318419	-0.200353	-0.54079	-0.594989	-0.18263	2.50415	-0.315327	-0.462998	0.0048713	-0.097665	-0.218374	-0.184992	-1.28378	-0.314321
lbp_3D_m1_glcm_DifferenceAverage	-0.417642	0.327033	-1.63927	-1.8607	-1.97673	-1.91005	-2.00378	-0.447758	0.820811	0.587625	1.11578	-0.258195	-0.108639	-0.359673	0.298879	0.989399	-0.0377355	0.483213	0.325116	0.469181	0.524751	-0.16054	1.11523	0.965387	-0.522783	-0.834158	-0.0460846	-0.384691	-2.10623	0.721729	-0.537941	-0.0420651	1.02071	0.0496033	-0.372865	0.640177	0.0444892	0.671533	0.472978	-0.356091	-1.33825	0.67122	0.467469	-0.497099	-0.87076	-0.928299	0.0580038	1.18576	0.22661
lbp_3D_m1_glcm_DifferenceEntropy	-0.377844	0.523286	-1.69023	-2.22602	-2.34759	-2.07785	-2.29229	-0.175114	0.839186	0.363338	0.993448	-0.0531306	0.125399	-0.408841	0.495769	1.10265	0.0830414	0.57766	0.352779	0.659157	0.514341	-0.0162058	0.964417	0.567014	-0.0632205	-0.470929	0.0670972	-0.54567	-2.23794	0.685243	-0.229362	0.223656	0.798599	0.182997	-0.517024	0.754474	0.151819	0.775701	0.445621	-0.0894059	-2.34755	0.528144	0.569587	-0.227722	-0.710568	-0.735743	0.195826	0.93834	0.30136
lbp_3D_m1_glcm_DifferenceVariance	-0.688513	0.410012	-1.7456	-2.08589	-2.11762	-1.96999	-1.94072	-0.303904	0.860849	0.221783	1.02071	-0.304622	0.0192466	0.343088	0.539683	1.38617	-0.119379	0.438074	0.177577	0.751434	0.423284	-0.276481	0.979126	0.598256	0.118161	-0.563845	-0.183444	-0.874916	-2.07341	0.672928	-0.455153	0.0463901	0.734757	-0.0768782	-0.800905	0.725032	-0.0666166	0.815399	0.44009	-0.264911	-2.12721	0.314506	0.427189	-0.482803	-0.938058	-0.960181	0.0438282	1.58087	0.0763426
lbp_3D_m1_glcm_Id	0.189519	-0.409824	1.7095	1.94897	2.15945	2.09832	2.2797	0.390943	-0.811703	-0.631054	-1.1113	0.0975731	0.0785737	0.444686	-0.300816	-0.886628	-0.104959	-0.592481	-0.429174	-0.41943	-0.570201	0.0205023	-1.08634	-0.863561	0.621973	0.869218	-0.0959017	0.106237	2.3988	-0.753678	0.456936	-0.0633867	-1.12403	-0.199779	0.174497	-0.690054	-0.212635	-0.668866	-0.530585	0.24505	1.0754	-0.829974	-0.571388	0.402318	0.766178	0.846781	-0.176946	-0.814323	-0.373111
lbp_3D_m1_glcm_Idm	0.248464	-0.396883	1.70672	1.9585	2.13636	2.06492	2.2221	0.411063	-0.827954	-0.64884	-1.12736	0.138748	0.0768735	0.444277	-0.294938	-0.908217	-0.0642969	-0.576149	-0.415739	-0.43568	-0.572361	0.0441532	-1.11582	-0.896918	0.604201	0.841317	-0.0730691	0.16768	2.33247	-0.749893	0.469313	-0.0433728	-1.11289	-0.171273	0.205192	-0.685036	-0.174339	-0.673102	-0.515328	0.283637	1.20379	-0.80537	-0.554645	0.420689	0.80412	0.876748	-0.146196	-0.904791	-0.345765
lbp_3D_m1_glcm_Idmn	0.592395	-0.255465	1.63769	1.84657	1.90565	1.83672	1.87542	0.510905	-0.813247	-0.541476	-1.11097	0.387063	0.151843	0.328594	-0.28121	-1.05097	0.148802	-0.396968	-0.241012	-0.48593	-0.480345	0.276366	-1.12688	-1.0236	0.488026	0.850858	0.162006	0.593971	1.50768	-0.689299	0.622043	0.132195	-0.945466	0.0690405	0.53375	-0.594966	0.0842495	-0.660954	-0.423174	0.45227	1.53473	-0.555192	-0.384655	0.588387	0.970309	1.01421	0.0389203	-1.42545	-0.112879
lbp_3D_m1_glcm_Idn	0.364416	-0.353698	1.75181	1.99407	2.14811	2.07818	2.20851	0.463799	-0.830483	-0.616361	-1.13918	0.225313	0.116843	0.434952	-0.287487	-0.963172	0.00409447	-0.527547	-0.363365	-0.447374	-0.546893	0.126979	-1.13331	-0.943279	0.604322	0.89177	0.00737216	0.307055	1.85623	-0.740993	0.543269	0.0193457	-1.08321	-0.0938218	0.322971	-0.665245	-0.0938877	-0.67529	-0.492763	0.349756	1.32598	-0.74333	-0.508383	0.496155	0.885707	0.953452	-0.0860455	-1.06335	-0.275755
lbp_3D_m1_glcm_Imc1	0.378958	0.802378	-0.604707	-0.376586	-0.599885	-1.31798	-1.35677	-0.0529987	0.508808	-0.472946	0.695105	0.602388	0.0667138	-2.88738	0.206205	0.734388	0.204348	0.77729	0.271358	0.154353	0.165221	0.421282	0.579391	-1.08007	-0.434988	-0.237941	0.399096	-0.059421	-0.161255	0.14816	0.481934	0.660477	0.528514	0.65131	-0.518771	0.817726	0.528542	0.570099	-0.130035	0.478224	-3.07877	0.532516	0.745344	0.493069	-0.11183	-0.0960926	0.22008	-1.80293	0.591603
lbp_3D_m1_glcm_Imc2	-0.268568	-1.15501	0.714718	0.115069	0.216976	1.29296	0.956421	0.409822	-0.301135	1.057	-0.7146	-0.6868	0.310444	2.04913	0.19316	-0.884635	0.106247	-1.05928	0.0372626	0.271619	0.255661	-0.273108	-0.44265	1.75008	0.889111	0.551716	-0.245691	0.468668	-0.196347	0.36121	-0.476112	-0.789911	-0.339977	-0.737885	0.908452	-1.19052	-0.411647	-0.450422	0.654857	-0.40308	2.05429	-0.392352	-0.978899	-0.549791	0.307711	0.328215	0.0314736	2.2731	-0.650911
lbp_3D_m1_glcm_InverseVariance	1.30284	0.370144	-0.275267	-0.124022	-0.814543	-0.98445	-1.527	0.388356	-0.220243	-0.170414	-0.188767	0.914538	0.017123	-0.176192	0.117322	-0.452944	0.891442	0.480329	0.41493	-0.312868	0.0789266	0.606189	-0.44422	-0.641088	-0.489054	-0.562788	0.604078	1.43063	-1.70212	0.16373	0.299273	0.497318	0.423643	0.715363	0.802904	0.208707	0.902315	-0.0268536	0.374691	0.78209	2.41064	0.709703	0.476658	0.421542	0.72591	0.555224	0.698351	-1.99799	0.702509
lbp_3D_m1_glcm_JointAverage	0.574549	-0.360315	0.65192	-0.800443	-0.407002	-0.140489	-0.223354	-0.464308	-0.987549	-0.028021	-1.11076	-0.023117	0.015575	3.37681	-1.05499	-1.19913	-0.191067	0.0417819	-0.32128	0.120993	-0.0273284	-0.27402	-0.719151	-0.304671	2.37412	1.77851	0.529522	0.641245	-1.48307	0.0106207	-0.615243	-0.286353	0.909625	-0.438933	1.03585	0.292563	0.87123	-0.551018	-0.268973	0.191258	-0.86124	-0.380494	-1.01601	0.122437	1.06258	2.20337	-0.371352	1.22293	-0.399446
lbp_3D_m1_glcm_JointEnergy	-0.0629958	-0.53567	0.78957	1.98797	2.57157	1.22974	2.42266	0.287974	-0.729681	-0.476382	-0.906556	-0.188597	-0.0750363	0.666075	-0.333017	-0.90984	-0.165973	-0.632916	-0.507617	-0.600188	-0.616613	-0.0933611	-0.863722	-0.597169	0.506983	0.756743	-0.291564	-0.147818	2.28927	-0.692332	0.31356	-0.326347	-0.889736	-0.311052	-0.0469122	-0.698639	-0.308794	-0.681287	-0.483639	0.0682383	1.25396	-0.693132	-0.603085	0.173596	0.688724	0.805886	-0.336213	-0.393716	-0.450778
lbp_3D_m1_glcm_JointEntropy	-0.248584	0.599703	-1.05023	-2.17997	-2.41887	-1.35416	-2.33579	-0.454879	0.842556	0.457741	1.08834	0.18072	0.0101908	-0.987205	0.310134	1.10902	0.065921	0.686697	0.377414	0.659793	0.631999	-0.0348117	0.949915	0.510939	-0.446128	-0.694975	0.180281	-0.0878918	-2.44984	0.71132	-0.397349	0.341427	1.08109	0.232071	-0.216012	0.870227	0.2462	0.793964	0.424966	-0.144429	-1.59254	0.702168	0.616287	-0.248568	-0.879687	-1.01826	0.236511	0.329551	0.409064
lbp_3D_m1_glcm_MaximumProbability	-0.0875637	-0.48908	0.907489	1.61635	2.04159	0.989278	2.22128	0.522772	-0.760855	-0.384137	-1.14663	0.00240231	0.258483	0.496958	-0.457105	-1.208	-0.291531	-0.622072	-0.526563	-0.582846	-0.733282	0.114163	-1.10776	-0.821056	0.97143	1.29344	-0.181444	-0.158012	1.85175	-0.857055	0.676141	-0.188602	-1.1283	-0.199621	-0.0536569	-0.580378	-0.170816	-0.678307	-0.535851	0.347942	0.763972	-0.843324	-0.730012	0.471093	0.963086	1.04997	-0.212113	-0.207899	-0.513207
lbp_3D_m1_glcm_SumEntropy	-0.255029	0.579566	-0.111644	-2.05575	-2.41849	-0.282548	-2.15585	-0.818124	0.888896	0.518359	1.25103	0.445077	-0.140346	-1.2073	0.0474726	1.24479	-0.150149	0.650944	0.342732	0.586483	0.569086	-0.132389	1.04805	0.187889	-0.536785	-0.697432	0.138798	0.215511	-2.39745	0.556299	-0.394522	0.422311	1.17816	0.129561	0.0961474	0.922504	0.178195	0.745712	0.243087	-0.276402	-1.33218	0.755462	0.549078	-0.327584	-1.11206	-1.32083	0.204816	0.171854	0.329381
lbp_3D_m1_glcm_SumSquares	-0.625294	0.260786	-1.16491	-1.88669	-1.9727	-1.27312	-1.83721	-0.71404	0.884823	0.573086	1.27793	-0.174764	-0.247023	-0.28438	0.105843	1.24742	-0.25673	0.391798	0.208804	0.545532	0.500318	-0.377824	1.17556	0.836184	-0.520962	-0.84564	-0.181747	-0.364922	-2.02567	0.663869	-0.687925	-0.0358461	1.13294	-0.164497	-0.282276	0.678416	-0.132609	0.663109	0.350991	-0.53722	-1.05464	0.596623	0.336661	-0.653724	-1.09915	-1.20596	-0.0127548	1.39541	0.0536587
lbp_3D_m1_gldm_DependenceEntropy	-0.0335176	0.627988	-2.13496	-2.99838	-2.40619	-1.83292	-2.83687	0.68048	0.791087	0.357361	0.532283	0.267596	0.543974	-1.23843	0.628222	0.778201	0.605323	0.383421	0.526444	0.945076	0.789644	0.31513	0.628693	0.901599	0.010821	0.0467782	0.436395	-0.152647	-1.36181	0.591066	0.247596	0.629996	0.159566	0.428834	0.271398	0.50247	0.0400548	0.639519	-0.00653993	0.425329	-2.68817	0.143673	0.621762	0.38789	0.0963372	-0.284332	0.595994	0.350889	0.492349
lbp_3D_m1_gldm_DependenceNonUniformity	-0.426922	-0.0939089	5.31738	2.68704	1.44808	6.48387	0.851117	-0.305121	0.285583	-0.376686	-0.227538	-0.353043	-0.307089	-0.453469	-0.0654749	-0.122103	-0.355934	-0.289177	-0.271765	-0.174866	-0.186623	-0.380488	-0.170662	0.422901	-0.428939	-0.428646	-0.355745	-0.440068	-0.421951	-0.233019	-0.415202	-0.373906	-0.395989	-0.217479	-0.419996	-0.203897	-0.405929	0.434274	-0.379495	-0.379829	0.556951	-0.308832	-0.0133626	-0.296601	-0.400453	-0.421584	-0.329598	-0.372248	-0.277474
lbp_3D_m1_gldm_DependenceNonUniformityNormalized	-0.30268	-0.452932	2.7157	3.47573	2.41104	2.25815	2.97898	-0.559819	-0.443976	-0.23549	-0.14222	-0.45621	-0.483354	0.199431	-0.446497	-0.266014	-0.454079	-0.392337	-0.369899	-0.393503	-0.364559	-0.502652	-0.221313	-0.361751	-0.487731	-0.261483	-0.376002	-0.265614	0.198221	-0.197241	-0.609636	-0.419326	0.00802673	-0.524654	-0.388783	-0.422854	-0.362217	-0.409722	-0.0676562	-0.527538	3.49943	-0.141291	-0.409383	-0.597249	-0.526194	-0.459101	-0.457703	-0.19112	-0.46194
lbp_3D_m1_gldm_DependenceVariance	-0.00553214	0.289585	-1.86969	-1.97911	-1.73315	-1.67289	-1.85722	1.34838	0.481984	-0.296263	-0.496155	0.518258	1.09165	-0.324577	0.515287	-0.163775	0.736408	0.019412	0.146402	0.681953	0.249327	0.692933	-0.44103	0.290009	1.07994	1.06659	0.318871	-0.231221	-1.27994	-0.395633	1.67186	0.697731	-0.691112	0.885102	0.106078	0.172686	-0.0180206	0.221046	-0.876237	1.32675	-1.97445	-0.787194	0.16907	1.24647	0.897481	0.747418	0.741682	-0.0845485	0.275165
lbp_3D_m1_gldm_GrayLevelNonUniformity	-0.691037	0.387473	4.26489	2.06647	1.50305	6.08449	0.597365	-0.142172	1.32627	-0.582631	-0.315881	-0.442711	-0.253231	-0.78381	0.556809	-0.0237077	-0.44768	-0.289924	-0.273207	-0.0123964	-0.0703959	-0.480054	-0.156869	1.49296	-0.658424	-0.692799	-0.477054	-0.736718	-0.664226	-0.290745	-0.574514	-0.525146	-0.680843	0.0869276	-0.662508	-0.0470327	-0.618446	1.77462	-0.613078	-0.468786	-0.0190773	-0.467509	0.517897	-0.08745	-0.537397	-0.632349	-0.387511	-0.608162	-0.198466
lbp_3D_m1_gldm_GrayLevelVariance	-0.376831	0.000223978	-0.982775	-2.01477	-2.07777	-0.958189	-2.13859	-0.703321	0.884155	0.53996	1.26717	0.194048	-0.262513	0.465273	-0.327058	1.23743	-0.0884802	0.187194	0.425398	0.643896	0.670798	-0.524633	1.2564	0.775756	-0.477579	-0.587707	-0.0317023	0.138337	-2.51679	0.841269	-0.618434	0.273533	1.22567	-0.269861	0.185876	0.593961	-0.2379	0.43836	0.166631	-0.628203	-1.1051	0.809076	0.232833	-0.586026	-0.874638	-0.977066	0.300185	1.85541	-0.0128642
lbp_3D_m1_gldm_HighGrayLevelEmphasis	0.311771	-0.462505	0.839091	-1.07127	-0.782722	-0.0174821	-0.632932	-1.10036	-0.935754	0.624453	-1.15771	-0.0213236	-0.327309	2.93981	-1.19623	-1.18773	-0.3451	-0.0703779	-0.11955	-0.110847	0.127995	-0.0547236	-0.642454	-0.534082	1.93693	1.69843	0.802887	1.09364	-1.85099	0.159891	-0.289116	-0.0868524	1.05193	-0.801296	1.22626	-0.0445613	0.792163	-0.545155	-0.436223	0.0606737	-0.0559475	-0.249884	-0.906158	0.175433	1.06923	1.87401	-0.376496	2.32537	-0.535061
lbp_3D_m1_gldm_LargeDependenceEmphasis	-0.0815655	0.570383	-2.107	-2.17247	-2.03987	-2.01258	-2.11095	1.05734	0.631324	-0.270711	-0.384319	0.581098	0.959334	-0.890021	0.782968	-0.0890586	0.460391	0.325118	0.301258	0.492787	0.226234	0.691016	-0.211826	0.426647	0.765292	0.0999159	0.100204	-0.217989	-0.850581	-0.397109	1.3273	0.365696	-0.892842	0.950574	0.339242	0.302336	0.00446312	0.578561	-0.617819	0.973059	-2.16757	-0.589409	0.302495	1.30986	0.645638	0.33723	0.531852	-0.346697	0.534669
lbp_3D_m1_gldm_LargeDependenceHighGrayLevelEmphasis	0.0613598	0.416168	-2.05639	-2.1478	-2.03203	-2.01246	-2.07985	0.897146	0.356092	-0.101321	-0.567606	0.549818	1.02291	-0.439192	0.386646	-0.52923	0.341413	0.324488	0.376249	0.436355	0.114517	0.649006	-0.275587	0.286053	1.10949	0.482808	0.239786	-0.161084	-1.03333	-0.338215	1.22217	0.324874	-0.779838	0.823077	0.758194	0.336231	0.175623	0.424245	-0.681976	1.06678	-2.13145	-0.607205	0.0521036	1.28275	0.901248	0.788014	0.515393	0.0219827	0.352346
lbp_3D_m1_gldm_LargeDependenceLowGrayLevelEmphasis	-0.501084	0.691101	-2.16018	-2.20116	-2.07518	-2.01471	-2.1672	1.0424	1.4749	-0.415816	0.47429	0.325466	0.649729	-1.46048	1.21665	1.07456	0.324783	0.258352	0.205167	0.60439	0.43835	0.392754	0.665555	0.972535	-0.00923702	-0.676668	-0.308035	-0.522279	-0.861906	-0.285084	0.891983	0.22709	-0.954984	0.750127	-0.0384684	0.212077	-0.448576	0.868465	-0.257181	0.353522	-2.18062	-0.281861	0.681163	0.744898	-0.136123	-0.561776	0.446591	-0.0888861	0.589608
lbp_3D_m1_gldm_LowGrayLevelEmphasis	-0.598871	0.288836	-1.52429	-0.956897	-1.15906	-1.07142	-1.29951	0.512767	1.70374	-0.246666	2.31208	-0.0843077	0.0427089	-1.39569	0.673113	2.08366	-0.0794028	0.135454	0.437201	0.36001	0.183344	-0.350497	1.84327	0.947441	-1.56287	-1.6617	-0.79008	-0.999367	-0.499363	0.336923	-0.237955	0.126319	-0.256953	0.513039	-0.591281	0.391934	-0.807798	0.769161	0.414207	-0.570107	-1.0474	0.856765	1.00959	-0.724788	-1.46301	-1.81722	0.520476	-0.281176	0.381544
lbp_3D_m1_gldm_SmallDependenceEmphasis	-0.140499	-0.448878	2.85627	3.26365	2.71551	2.59748	3.02494	-0.371494	-0.48928	-0.322175	-0.365355	-0.439118	-0.468495	0.70923	-0.493924	-0.356747	-0.320574	-0.392536	-0.47083	-0.41471	-0.389413	-0.345956	-0.34534	-0.476492	-0.296907	-0.0973604	-0.23284	-0.254332	-0.382521	-0.242765	-0.27926	-0.240352	-0.0460526	-0.451481	-0.43296	-0.380608	-0.300506	-0.523983	-0.341108	-0.402678	3.28326	-0.221785	-0.409795	-0.460097	-0.241108	-0.218407	-0.398218	-0.159374	-0.400808
lbp_3D_m1_gldm_SmallDependenceHighGrayLevelEmphasis	-0.185434	-0.453931	3.52835	2.77859	2.47475	2.86152	2.84633	-0.551749	-0.536226	-0.271009	-0.373597	-0.495003	-0.552875	0.444589	-0.499019	-0.322764	-0.298736	-0.27611	-0.561726	-0.465961	-0.340838	-0.439259	-0.37845	-0.51601	-0.00544445	0.0677655	-0.249652	-0.17364	-0.723376	-0.240376	-0.279352	-0.204175	0.0879869	-0.579026	-0.478261	-0.374899	-0.321402	-0.557937	-0.356958	-0.441156	3.57302	-0.246739	-0.455596	-0.453371	-0.0941243	-0.177698	-0.494231	-0.156527	-0.463069
lbp_3D_m1_gldm_SmallDependenceLowGrayLevelEmphasis	0.529039	-0.495052	2.19214	3.30757	2.41884	2.4085	2.56152	-0.228405	-0.432515	-0.582279	-0.344911	-0.232056	-0.450925	2.25691	-0.695973	-0.269259	-0.411543	-0.459156	-0.445274	-0.402274	-0.574581	-0.0594332	-0.109857	-0.60712	-1.00845	-0.345155	0.113068	-0.0553195	-0.670022	-0.0617944	-0.0086534	-0.031509	0.0973635	-0.133891	-0.856522	-0.205002	-0.0296378	-0.624003	-0.541847	-0.41747	2.87346	0.034544	-0.276791	-0.480929	-0.514078	-0.205012	-0.26478	-0.326873	-0.137782
lbp_3D_m1_glrlm_GrayLevelNonUniformity	-0.605273	0.219572	4.55829	2.31752	1.67957	6.37411	0.757061	-0.207984	0.952371	-0.515971	-0.28043	-0.42521	-0.288714	-0.679958	0.34335	-0.0451286	-0.417552	-0.294646	-0.274349	-0.0693219	-0.105018	-0.454208	-0.151233	1.14159	-0.590395	-0.608649	-0.434312	-0.642667	-0.634367	-0.259272	-0.537815	-0.479918	-0.587476	-0.0369139	-0.584839	-0.108592	-0.54957	1.29481	-0.534041	-0.449869	0.125872	-0.409981	0.353126	-0.188384	-0.496001	-0.562715	-0.3738	-0.530073	-0.230699
lbp_3D_m1_glrlm_GrayLevelNonUniformityNormalized	0.0119976	-0.266955	1.07067	2.58434	2.84615	1.10339	2.95907	0.301016	-0.764895	-0.474137	-0.830663	-0.416159	-0.151647	-0.268079	0.109454	-0.857393	-0.214861	-0.417132	-0.540296	-0.678679	-0.680598	0.168362	-0.814303	-0.719603	0.256011	0.193069	-0.232309	-0.342895	2.83952	-0.720685	0.128295	-0.425742	-0.897784	-0.192677	-0.0873854	-0.647457	-0.0191913	-0.568203	-0.22356	0.122556	1.407	-0.672077	-0.430876	0.0786095	0.36603	0.557881	-0.522635	-0.910826	-0.304724
lbp_3D_m1_glrlm_GrayLevelVariance	-0.369714	0.0767814	-1.3187	-2.32545	-2.37352	-1.28663	-2.43213	-0.663845	0.970782	0.531373	1.16047	0.362922	-0.148449	0.47566	-0.259582	1.19592	-0.00938422	0.262029	0.453703	0.692283	0.677079	-0.422035	1.11547	0.776616	-0.374795	-0.55296	0.0102149	0.140311	-2.54823	0.746799	-0.378622	0.362718	1.10147	-0.115232	0.184298	0.714389	-0.193495	0.52443	0.0212859	-0.476912	-1.4482	0.72034	0.273385	-0.360974	-0.756311	-0.89552	0.389028	1.6609	0.0780949
lbp_3D_m1_glrlm_HighGrayLevelRunEmphasis	0.250179	-0.433981	0.747381	-1.12766	-0.832815	-0.0626024	-0.697832	-1.18979	-0.900167	0.585608	-1.16331	0.00824619	-0.39436	2.80897	-1.14628	-1.09378	-0.306272	-0.0508452	-0.195104	-0.103415	0.218364	-0.0250182	-0.672465	-0.517126	2.13587	1.67166	0.83018	1.19912	-2.16126	0.12496	-0.252725	-0.0596479	1.05551	-0.865507	1.16529	-0.053186	0.793305	-0.528243	-0.441067	0.0300132	-0.12567	-0.268606	-0.889753	0.268892	1.12238	1.87733	-0.418709	2.33646	-0.520832
lbp_3D_m1_glrlm_LongRunEmphasis	-0.341268	0.0762516	-1.46757	-1.49839	-1.23884	-1.0264	-1.16859	0.561739	0.193934	0.115112	-0.454484	0.0473969	0.537161	-0.904631	0.403157	-0.320187	0.182187	-0.174631	-0.0157409	0.23571	-0.0253359	0.120449	-0.327231	0.994778	0.160809	-0.209255	-0.191609	-0.462935	6.70159	-0.344012	0.321326	-0.121377	-0.817365	0.281408	0.336922	-0.139273	-0.334266	0.160095	-0.353022	0.286451	-1.3474	-0.507663	-0.0515183	0.566248	0.309358	-0.0543252	0.0349409	-0.00237794	0.0508745
lbp_3D_m1_glrlm_LongRunHighGrayLevelEmphasis	-0.171964	-0.110633	-1.37375	-1.92515	-1.5791	-1.26338	-1.47854	0.124213	-0.283488	0.507615	-0.935554	0.0700904	0.526061	0.0742125	-0.173753	-0.890069	0.0174248	-0.188143	0.0442556	0.249582	-0.0133509	0.133474	-0.610092	0.691656	1.00548	0.542823	0.158449	-0.116686	5.26205	-0.259691	0.243187	-0.135015	-0.52168	0.017035	1.19898	-0.13996	-0.017689	-0.0546105	-0.529056	0.427544	-1.4768	-0.618685	-0.42942	0.703458	0.871482	0.83361	-0.0612243	1.05033	-0.166147
lbp_3D_m1_glrlm_LongRunLowGrayLevelEmphasis	-0.729343	0.186932	-1.79061	-1.55219	-1.47893	-1.22456	-1.48193	0.871339	1.52694	-0.154574	0.992368	-0.1286	0.380823	-1.51676	0.905728	1.03197	0.0724026	-0.117266	0.148769	0.370037	0.149435	-0.1723	1.03703	1.81595	-0.865907	-1.21603	-0.688589	-0.947868	4.79009	-0.0968411	-0.0324848	-0.14236	-0.817356	0.369905	-0.210267	0.0264829	-0.80425	0.613481	0.0240242	-0.294758	-1.45755	0.0649226	0.534428	-0.135977	-0.787935	-1.22795	0.312268	0.179239	0.206123
lbp_3D_m1_glrlm_LowGrayLevelRunEmphasis	-0.533204	0.331319	-1.66135	-1.11398	-1.31047	-1.23197	-1.44213	0.615113	1.73681	-0.25938	2.24189	0.00601459	0.145699	-1.3508	0.679207	2.00126	-0.0437003	0.180342	0.539471	0.40091	0.138463	-0.297067	1.75819	0.925056	-1.63312	-1.66844	-0.776212	-1.03696	-0.209297	0.307436	-0.107829	0.182966	-0.324756	0.722869	-0.587637	0.486193	-0.77944	0.826601	0.291099	-0.456397	-1.21575	0.808019	1.05792	-0.646355	-1.45952	-1.81654	0.618788	-0.46932	0.473768
lbp_3D_m1_glrlm_RunEntropy	-0.123263	0.563676	-2.13843	-3.10738	-3.03148	-2.07377	-3.22089	0.207611	0.786515	0.167166	0.411792	0.536082	0.419643	-0.525378	0.442989	0.59423	0.329391	0.508544	0.471584	0.665497	0.580575	0.208093	0.467125	0.641674	0.0777031	-0.353672	0.210242	0.0208163	1.03579	0.306317	0.342789	0.421198	0.0965639	0.505895	0.178604	0.640464	0.0676078	0.729381	-0.0859912	0.241264	-2.47698	0.20582	0.489442	0.50777	-0.0979168	-0.370526	0.4454	0.142996	0.514659
lbp_3D_m1_glrlm_RunLengthNonUniformity	-0.592086	0.161497	4.79699	1.90608	1.26325	6.59318	0.512715	-0.271578	1.02543	-0.473909	-0.200768	-0.421542	-0.311808	-0.656236	0.223274	0.0423714	-0.40798	-0.294951	-0.250413	-0.0194928	-0.0524642	-0.473543	-0.0677955	1.38649	-0.589383	-0.595197	-0.420407	-0.621916	-0.664577	-0.176207	-0.548416	-0.465729	-0.5387	-0.0912903	-0.571203	-0.0772465	-0.541049	1.27074	-0.507176	-0.469472	0.16315	-0.353831	0.348246	-0.263199	-0.510169	-0.567079	-0.357357	-0.467297	-0.242003
lbp_3D_m1_glrlm_RunLengthNonUniformityNormalized	-0.111848	-0.459334	2.3999	2.55167	2.40243	2.3252	2.5549	-0.54557	-0.380342	0.388034	0.184535	-0.515767	-0.605594	0.607177	-0.468334	-0.0757675	-0.200439	-0.406219	-0.26697	-0.264954	-0.203918	-0.524548	0.050451	-0.041124	-0.570313	0.0444901	-0.0669337	-0.106211	-3.50576	0.259035	-0.734021	-0.288229	0.655685	-0.593238	-0.3008	-0.266955	-0.131574	-0.464185	0.270553	-0.581594	2.66997	0.270829	-0.280295	-0.81979	-0.421463	-0.266098	-0.382985	0.38378	-0.418576
lbp_3D_m1_glrlm_RunPercentage	0.0698659	-0.427044	2.28354	2.40651	2.18728	2.15347	2.30437	-0.607061	-0.438531	0.181361	0.244332	-0.391258	-0.579608	0.835204	-0.551148	0.0416094	-0.248605	-0.280463	-0.234794	-0.286629	-0.149609	-0.445428	0.0929332	-0.310337	-0.430036	0.142445	-0.0240159	0.146228	-4.44434	0.280723	-0.750449	-0.176268	0.733461	-0.611082	-0.274773	-0.230345	-0.0112176	-0.446762	0.385635	-0.546373	2.39388	0.378616	-0.231216	-0.812743	-0.369273	-0.14142	-0.307004	0.305323	-0.401217
lbp_3D_m1_glrlm_RunVariance	-0.464244	0.0493832	-1.27307	-1.27616	-0.810394	-0.315524	-0.572524	0.54986	0.24255	0.294663	-0.514173	-0.0441045	0.487085	-1.04624	0.382109	-0.3966	0.182725	-0.312249	-0.0840915	0.258228	-0.108512	-0.00389218	-0.378217	1.36746	-0.00451443	-0.2907	-0.264416	-0.661934	6.11978	-0.424091	0.242815	-0.137379	-0.874166	0.237416	0.178706	-0.198857	-0.444351	0.12339	-0.435909	0.196577	-0.947962	-0.595731	-0.0892643	0.509512	0.286717	-0.194507	-0.0584955	-0.035046	-0.0439422
lbp_3D_m1_glrlm_ShortRunEmphasis	-0.0160988	-0.355618	2.20996	2.31882	2.20794	2.15126	2.31895	-0.553659	-0.283849	0.346116	0.281343	-0.425043	-0.615042	0.660359	-0.453964	0.0269371	-0.178729	-0.283143	-0.19761	-0.239979	-0.168601	-0.461089	0.14906	-0.159349	-0.557385	0.0788468	-0.00207893	-0.0667712	-4.73017	0.258129	-0.652951	-0.158772	0.753888	-0.528127	-0.385516	-0.14371	-0.0305872	-0.387939	0.278805	-0.527584	2.39951	0.342124	-0.188205	-0.793075	-0.404421	-0.242878	-0.32462	0.267463	-0.334765
lbp_3D_m1_glrlm_ShortRunHighGrayLevelEmphasis	0.16698	-0.507209	1.61129	-0.188748	0.0642526	0.800515	0.231982	-1.30852	-0.899885	0.649028	-0.929387	-0.151034	-0.634839	2.71803	-1.13483	-0.892043	-0.331473	-0.148387	-0.293751	-0.186642	0.160548	-0.197111	-0.577757	-0.533726	1.6807	1.47016	0.733353	1.07434	-3.54548	0.190042	-0.458857	-0.0911566	1.26822	-0.994181	0.834732	-0.129377	0.661349	-0.608397	-0.281688	-0.216195	0.834424	-0.117368	-0.835174	-0.0515411	0.809825	1.51084	-0.52663	2.15241	-0.587562
lbp_3D_m1_glrlm_ShortRunLowGrayLevelEmphasis	-0.481481	0.263522	-1.37918	-0.716418	-0.971997	-0.894788	-1.09812	0.574081	1.79046	-0.209505	2.42647	-0.0455112	0.0485633	-1.1836	0.576543	2.05036	-0.0644613	0.150292	0.58316	0.3638	0.0748135	-0.373964	1.91511	0.91425	-1.84548	-1.70927	-0.781933	-1.09527	-1.35868	0.395132	-0.20242	0.181366	-0.157265	0.728572	-0.730312	0.548447	-0.769282	0.777804	0.318666	-0.532962	-0.822069	0.952415	1.07394	-0.809754	-1.58881	-1.91358	0.646791	-0.458644	0.463965
lbp_3D_m1_glszm_GrayLevelNonUniformity	-0.323469	-0.236169	4.90029	3.1468	1.9946	6.34592	1.16743	-0.284754	-0.143383	-0.318019	-0.293099	-0.297495	-0.29639	-0.331562	-0.235363	-0.242923	-0.301632	-0.276969	-0.295566	-0.261047	-0.254807	-0.304567	-0.267196	-0.145442	-0.315939	-0.319225	-0.295955	-0.327428	-0.329436	-0.271201	-0.309377	-0.300381	-0.313693	-0.233315	-0.329744	-0.247607	-0.317222	-0.136729	-0.321142	-0.311656	0.553656	-0.291687	-0.209958	-0.270662	-0.307251	-0.314911	-0.298337	-0.300747	-0.274012
lbp_3D_m1_glszm_GrayLevelNonUniformityNormalized	-0.704454	-0.117982	0.486967	2.36359	2.36079	0.551908	2.4068	-0.825244	0.71897	-1.08258	-0.586541	0.831186	0.0447753	-1.38449	-0.0782273	-0.266221	-1.17839	1.42093	-0.569694	-0.759679	-0.698148	-0.592865	-0.323938	-0.885282	1.0271	-0.711977	-1.0108	-0.341864	2.62279	-1.01597	0.0314965	-0.614839	-0.907556	1.28168	-1.05224	0.228252	-0.148563	0.958504	-1.07688	-0.730835	0.992701	-0.988548	-0.222175	0.190921	-1.20394	0.109057	-0.76283	-0.00379729	0.249812
lbp_3D_m1_glszm_GrayLevelVariance	0.396078	0.79473	-2.03116	-2.46992	-2.44841	-2.00954	-2.47475	-0.421965	1.23541	-0.53197	-0.124785	1.38418	0.93461	-0.5564	0.514345	0.507328	-0.051473	0.695121	0.737712	0.67214	0.470306	0.128394	0.806764	0.493244	-0.268212	-0.502692	0.523544	-0.0959885	-2.30113	0.372212	0.096678	0.455475	0.109943	0.977911	-0.609449	1.21871	0.983938	1.24324	-0.149924	0.574438	-2.14896	0.278863	1.00075	0.83145	-0.273627	-0.0806895	0.468343	-0.412066	1.04911
lbp_3D_m1_glszm_HighGrayLevelZoneEmphasis	-1.07091	0.666149	-0.602958	-1.6735	-1.46274	-0.970458	-1.40661	-1.29377	0.708572	0.730253	0.995295	0.00295336	-0.580751	-0.860482	0.957297	0.924129	0.0873372	1.68851	-0.498041	-0.259418	0.47961	-0.951668	-0.0182733	0.291276	1.09611	0.0630111	-0.376088	0.282047	-2.62567	-0.325512	-0.237516	-0.173832	0.695433	-1.24176	-0.451762	-0.0463131	-0.461589	0.883774	-0.193189	-0.238137	-1.02648	-0.13319	-0.0234915	0.190321	0.210386	-0.847923	-0.62757	-0.698796	-0.417364
lbp_3D_m1_glszm_LargeAreaEmphasis	-0.657758	1.08598	-0.737513	-0.737853	-0.736829	-0.735428	-0.73703	-0.00496844	3.17262	-0.52301	-0.0528139	-0.237288	0.179207	-0.73216	1.47955	0.112813	-0.433961	0.0461323	-0.00686115	0.198128	-0.0183285	-0.452434	0.0628369	2.45693	-0.606956	-0.686274	-0.583235	-0.693346	-0.535951	-0.366136	-0.539823	-0.509182	-0.668094	0.5173	-0.553575	0.196332	-0.542343	4.90486	-0.571417	-0.351961	-0.737602	-0.51319	0.960794	0.188836	-0.635407	-0.595824	-0.280909	-0.589485	0.0426205
lbp_3D_m1_glszm_LargeAreaHighGrayLevelEmphasis	-0.664786	1.08787	-0.754501	-0.755046	-0.754028	-0.753128	-0.75413	-0.0109183	3.02569	-0.523827	-0.151021	-0.230487	0.236288	-0.74619	1.22904	-0.0419254	-0.477529	0.109281	0.0099196	0.194359	-0.0521599	-0.446164	0.125155	2.53333	-0.580353	-0.693619	-0.568912	-0.707283	-0.561462	-0.297278	-0.547856	-0.523005	-0.674034	0.541804	-0.494839	0.272043	-0.511037	4.94367	-0.576484	-0.346021	-0.754627	-0.513894	0.851047	0.221544	-0.620757	-0.548848	-0.301775	-0.534464	0.0202864
lbp_3D_m1_glszm_LargeAreaLowGrayLevelEmphasis	-0.631708	0.868051	-0.691352	-0.691459	-0.69064	-0.688814	-0.690931	-0.0915579	3.46368	-0.516911	0.28777	-0.282598	0.0270666	-0.688665	1.44717	0.322792	-0.40435	-0.027459	-0.0425595	0.119619	-0.0615132	-0.484298	0.348024	2.1549	-0.614668	-0.659432	-0.583571	-0.656737	-0.521369	-0.402731	-0.539968	-0.499566	-0.634742	0.335579	-0.575295	0.0418577	-0.562007	4.7357	-0.5505	-0.398771	-0.691216	-0.50599	0.856154	0.0133149	-0.629054	-0.616111	-0.296967	-0.592963	-0.0199881
lbp_3D_m1_glszm_LowGrayLevelZoneEmphasis	1.57425	0.313343	-1.88411	-1.61387	-1.72242	-1.6701	-1.79847	0.694257	0.80667	-1.14299	-0.747463	1.64731	1.77982	-0.206137	-0.0375632	-0.160055	-0.0470594	-0.233623	1.31873	0.944179	0.0945641	1.14688	0.553965	0.180265	-1.67934	-1.02389	0.766852	-0.187183	-0.31075	0.37142	0.492743	0.795237	-0.491303	2.84821	-0.83477	1.3394	1.35459	0.54195	-0.363927	0.839154	-1.77673	0.241083	1.07825	0.961189	-0.733956	-0.0603998	1.21155	-0.634813	1.71923
lbp_3D_m1_glszm_SizeZoneNonUniformity	-0.295263	-0.227722	5.25529	2.68759	1.64118	6.52675	1.01706	-0.260087	-0.189403	-0.298162	-0.276938	-0.292983	-0.281299	-0.300966	-0.240439	-0.241929	-0.282283	-0.259701	-0.28623	-0.257125	-0.259243	-0.285329	-0.237529	-0.178088	-0.301769	-0.303399	-0.274793	-0.30801	-0.310845	-0.252369	-0.290335	-0.278094	-0.295499	-0.254461	-0.307164	-0.252862	-0.296373	-0.187454	-0.30353	-0.29497	0.722837	-0.27367	-0.215514	-0.272677	-0.285821	-0.297621	-0.288616	-0.284516	-0.258739
lbp_3D_m1_glszm_SizeZoneNonUniformityNormalized	0.643885	0.377545	2.05186	2.40819	2.24953	1.90947	2.58211	0.36012	-0.0118475	-0.84442	-0.184099	-0.730253	0.0383228	0.692132	-0.155768	-0.104106	-0.470575	1.546	-0.807627	-0.506295	-0.763122	-0.159805	1.10755	-0.623594	-0.629349	-1.3539	-0.120055	-1.36776	-1.15355	-0.0459173	0.0657141	0.205893	-0.771759	-0.15392	-1.14692	-0.174398	-0.105859	0.0576532	-1.37517	-0.773008	3.02504	-0.283523	0.00439449	-0.512032	-0.404204	-0.41806	-0.969031	-0.00158607	0.614765
lbp_3D_m1_glszm_SmallAreaEmphasis	0.650839	0.535937	1.90171	2.1521	2.03805	1.79993	2.26459	0.502166	0.177386	-0.821058	-0.0606561	-0.742115	0.17609	0.655222	-0.000405299	0.0635085	-0.399793	1.47361	-0.852398	-0.340095	-0.646034	-0.0215604	1.1317	-0.560809	-0.615876	-1.46848	0.0375838	-1.84348	-1.4581	0.12847	0.143285	0.33111	-0.812158	0.000508408	-1.26253	-0.00114207	-0.0711079	0.240752	-1.52624	-0.744755	2.53431	-0.112595	0.177868	-0.377296	-0.392135	-0.337098	-0.931018	0.11881	0.702397
lbp_3D_m1_glszm_SmallAreaHighGrayLevelEmphasis	-0.32622	1.01048	0.602031	-0.431409	-0.258403	0.184765	-0.0852406	-0.813292	0.685534	-0.222819	1.17117	-1.00178	-0.00757254	-1.88558	1.13851	1.12617	-0.0361782	2.86022	-0.650754	-0.342499	0.0392093	-1.15335	1.07209	0.141248	0.631213	-0.767329	-0.854179	-1.59078	-2.72593	0.0198213	-0.113846	0.156262	-0.672239	-0.564988	-1.52903	0.436933	-0.610743	1.00051	-0.807112	-0.398127	0.525679	-0.30402	0.386104	-0.171348	0.136189	-0.879454	-1.08078	-1.39908	0.277582
lbp_3D_m1_glszm_SmallAreaLowGrayLevelEmphasis	2.15563	0.489354	-1.18514	-0.825361	-0.982099	-0.970731	-1.02512	1.05703	0.688683	-1.24957	-1.31156	1.70108	1.40732	1.30445	-0.477973	-0.295955	-0.490829	0.318956	0.101255	0.32524	-0.764359	1.75391	1.1012	-0.508687	-1.96851	-1.04209	1.55193	0.15518	-1.31116	0.517087	0.917773	0.742628	-0.459335	1.79774	-1.72372	0.603639	1.52696	0.563381	-1.19108	0.0514198	-0.977581	0.0918749	0.785428	0.956024	-0.664614	0.660318	0.260848	-0.315978	1.81358
lbp_3D_m1_glszm_ZoneEntropy	-0.943807	0.311933	-1.11164	-2.19656	-1.92809	-0.991536	-2.31207	0.507755	0.573155	0.926496	0.34222	-0.118561	0.249739	-1.53072	0.529388	0.676961	0.709822	-1.58631	0.899306	1.47889	1.54913	0.574128	-0.440097	1.68828	-0.460748	0.943616	0.319717	0.110226	-2.03315	1.07127	-0.0262756	0.283917	0.26016	0.141615	-0.262366	0.594654	-0.621777	0.416906	1.05833	0.582071	-2.01704	0.901176	0.747374	0.718669	0.524401	-0.16881	1.44336	-0.0508121	-0.151869
lbp_3D_m1_glszm_ZonePercentage	-0.13977	-0.484545	2.90883	3.26504	2.71139	2.66558	2.95861	-0.397346	-0.543392	-0.348761	-0.466886	-0.433091	-0.498061	0.898077	-0.504184	-0.410404	-0.297611	-0.465345	-0.481798	-0.428665	-0.37935	-0.303122	-0.438147	-0.486951	-0.220512	0.0581093	-0.210586	-0.0706361	-0.439063	-0.29284	-0.245693	-0.240291	-0.0398059	-0.447713	-0.401512	-0.416558	-0.304343	-0.578108	-0.334098	-0.39303	3.11633	-0.244869	-0.456576	-0.427685	-0.13977	-0.186844	-0.398455	-0.20689	-0.431563
lbp_3D_m1_glszm_ZoneVariance	-0.650387	1.08206	-0.718476	-0.718752	-0.717827	-0.716409	-0.717971	-0.00762549	3.1801	-0.528873	-0.0743991	-0.2528	0.150105	-0.714633	1.47521	0.110034	-0.432053	0.0271797	-0.0329584	0.192999	-0.0180459	-0.451465	0.0524023	2.48123	-0.602681	-0.673833	-0.577846	-0.684214	-0.559386	-0.362326	-0.535815	-0.504138	-0.657518	0.513896	-0.56873	0.193995	-0.543412	4.91568	-0.576424	-0.361197	-0.718523	-0.508555	0.964176	0.183749	-0.62756	-0.589366	-0.289657	-0.58401	0.0334582
lbp_3D_m1_ngtdm_Busyness	-0.78996	0.528668	1.9445	0.287404	-0.071986	3.10691	-0.443951	-0.314553	3.04149	-0.619443	0.27612	-0.498513	-0.367947	-0.879304	0.820102	1.20745	-0.431916	-0.268687	-0.170614	0.320807	0.242548	-0.612083	0.454476	3.29492	-0.799658	-0.822545	-0.552795	-0.821875	-0.789873	-0.0876513	-0.702603	-0.557855	-0.659128	0.0750026	-0.772013	0.0719096	-0.733592	2.907	-0.664811	-0.619223	-0.533044	-0.359153	1.10556	-0.320059	-0.710264	-0.78824	-0.367801	-0.635304	-0.137893
lbp_3D_m1_ngtdm_Coarseness	0.31661	-0.331073	-0.372544	-0.338586	-0.315171	-0.378965	-0.249172	-0.249765	-0.369334	-0.0539457	-0.278592	-0.152739	-0.232397	2.17467	-0.341964	-0.323446	-0.185326	-0.248517	-0.264562	-0.308381	-0.304432	-0.119151	-0.313093	-0.37157	0.292985	0.524601	-0.144368	0.699796	0.421603	-0.26345	0.00505754	-0.112902	0.0808352	-0.302964	0.19775	-0.292819	0.0830162	-0.371918	0.0154479	-0.11483	-0.18379	-0.201165	-0.345874	-0.256469	-0.00946653	0.216755	-0.211514	-0.042563	-0.271372
lbp_3D_m1_ngtdm_Complexity	-0.0768432	0.377962	-1.71914	-2.03749	-2.10377	-1.85479	-2.21864	-0.0619164	1.20444	0.0664661	1.42573	-0.248946	0.00014885	0.369333	0.526097	1.32776	0.273298	0.516228	0.58382	0.440054	0.499981	0.0469067	1.70779	0.934562	-0.396566	-0.651109	-0.0339993	-0.232897	-2.27351	0.408785	-0.10173	0.147593	0.724813	0.39717	-0.40039	0.439031	-0.0613765	0.760647	0.173097	-0.145501	-2.10217	0.755093	0.839033	-0.368224	-0.555132	-0.575837	0.296908	0.267987	0.537116
lbp_3D_m1_ngtdm_Contrast	-0.485108	0.0671908	-1.48444	-1.90418	-1.92525	-1.53052	-1.96118	-0.707324	1.06936	0.322186	1.43054	-0.0989575	-0.342165	0.390245	-0.121895	1.42506	-0.0501734	0.2783	0.349001	0.590689	0.650897	-0.477331	1.55571	0.908905	-0.63187	-0.824377	-0.15767	-0.190422	-1.55996	0.678346	-0.596936	0.144996	1.2412	-0.20681	-0.298292	0.597387	-0.287953	0.578179	0.0520449	-0.610136	-1.65669	0.803943	0.378415	-0.655971	-0.926943	-0.997482	0.155657	1.26339	0.0971379
lbp_3D_m1_ngtdm_Strength	0.4549	-0.392714	-0.431254	-0.35742	-0.322989	-0.440665	-0.207367	-0.277911	-0.436516	-0.0440331	-0.311722	-0.173856	-0.271754	2.76178	-0.398214	-0.373038	-0.197733	-0.297931	-0.301501	-0.363665	-0.357755	-0.124344	-0.358538	-0.439828	0.401914	0.686439	-0.158222	0.9408	0.389718	-0.305659	0.0476658	-0.123209	0.114054	-0.356435	0.345046	-0.357197	0.0902693	-0.441685	0.0352236	-0.124719	-0.116175	-0.225107	-0.406358	-0.299549	0.0324078	0.330894	-0.240568	-0.016525	-0.317185
lbp_3D_m2_firstorder_10Percentile	0.660201	-0.344556	0.829321	0.338991	0.48915	0.395318	0.48915	-0.513154	-1.55399	0.594078	-1.79928	0.345128	-0.180105	0.904278	-0.201238	-1.36942	0.383642	-0.410131	-0.627597	-0.432878	-0.258775	0.370883	-1.81778	-0.862049	2.58503	1.82171	0.332807	1.00485	1.95465	-0.39348	0.537384	-0.178505	-0.376881	-0.391369	0.753138	-0.579134	0.516631	-0.89394	-0.607872	0.611906	0.48915	-0.980999	-1.02093	0.656125	1.5047	2.38977	-0.377552	-0.466522	-0.495689
lbp_3D_m2_firstorder_90Percentile	-0.610817	0.634745	-0.0128239	-1.96024	-2.24765	-1.81259	-2.4351	-1.41973	0.210423	2.69606	-0.416891	0.659296	0.451249	0.84251	1.87883	-1.07782	1.3275	-0.964159	-0.845483	0.588105	-0.312619	-0.356707	-0.0761076	1.157	0.747349	0.426817	0.0809245	0.0109162	3.03599	-0.0112115	0.159769	0.635104	0.831322	-0.373829	0.609996	0.493027	-1.29394	-0.0397184	0.746736	0.605634	-1.8052	0.451249	-0.862354	0.666113	0.419278	0.659296	0.165763	0.828301	-0.503561
lbp_3D_m2_firstorder_Energy	-0.740994	0.474532	4.01895	1.37259	0.869419	5.71302	0.171303	-0.210218	1.80681	-0.600615	-0.217327	-0.453162	-0.270991	-0.840168	0.569113	0.168975	-0.464405	-0.264635	-0.21997	0.123025	0.0569694	-0.535964	-0.00912377	2.05479	-0.721184	-0.750707	-0.494608	-0.784896	-0.771786	-0.201891	-0.639735	-0.541451	-0.695243	0.102665	-0.706222	0.0510216	-0.6646	2.22902	-0.642381	-0.523771	-0.148138	-0.437273	0.691324	-0.143146	-0.604052	-0.699196	-0.368502	-0.598298	-0.177937
lbp_3D_m2_firstorder_Entropy	-0.50343	0.506978	-0.54305	-0.377226	-0.6728	-0.385062	-0.558772	0.504543	1.2211	-0.60979	1.49676	-0.230778	0.346767	-0.493233	0.0692728	1.38818	-0.03357	0.502664	0.624759	0.565635	0.467249	-0.0778712	1.37912	0.585638	-2.22331	-1.82187	-0.436704	-0.840639	-2.77031	0.50875	0.211967	0.270107	0.364124	0.622965	-0.482824	0.567677	-0.369497	0.82211	0.14846	-0.360182	0.00280265	0.851912	0.905472	-0.500343	-1.30582	-2.40736	0.426661	-0.100753	0.609913
lbp_3D_m2_firstorder_InterquartileRange	-0.973866	0.527124	0.040699	0.34767	0.0660461	-0.147214	0.274465	-0.0238186	1.5491	0.0486151	2.04808	-0.365385	-0.054004	-0.965096	0.293065	1.95196	0.686534	0.322006	0.362702	0.427271	0.211355	-0.336059	1.90953	0.456042	-1.88392	-1.67365	-0.693939	-0.726133	-1.1564	0.326487	-0.126513	0.120013	0.175474	0.520029	-0.987786	0.269701	-0.558382	0.643659	-0.188205	-0.488874	0.297619	0.855807	0.760843	-0.772209	-1.55627	-2.07157	0.17391	-0.543152	0.457699
lbp_3D_m2_firstorder_Kurtosis	1.26262	-0.335978	-0.754376	-1.16143	-1.19075	-0.946076	-1.43633	-0.0783337	-0.859676	0.455123	-1.02876	0.185253	-0.191718	1.51539	0.0460768	-1.1472	-0.284544	-0.267764	-0.194171	-0.366059	-0.272916	0.639001	-0.981026	-0.427825	2.82916	1.4407	0.439392	0.122024	1.68967	-0.42009	0.432732	-0.0342389	-0.272561	-0.402647	1.3329	-0.182026	0.567935	-0.469939	0.0735071	0.740407	-1.11375	-0.361184	-0.483179	0.666597	1.99834	4.54292	-0.0946555	0.398032	-0.296862
lbp_3D_m2_firstorder_Maximum	-1.08282	0.239867	0.727321	0.239867	-1.37957	-0.391501	-1.71277	0.678765	2.13602	0.551602	2.13602	0.697417	0.274127	-2.10478	0.678765	0.951064	0.551602	-0.413264	-0.00125486	0.551602	0.439706	-0.835992	1.49415	0.678765	-0.598833	0.678765	-0.00125486	-2.10478	0.551602	0.239867	-0.598833	-0.378471	-1.9285	0.239867	0.239867	-0.00125486	-2.10478	0.551602	0.551602	-0.00125486	-0.00125486	1.09517	1.16927	0.239867	-0.598833	-0.413264	1.41763	-1.38338	-0.598833
lbp_3D_m2_firstorder_Mean	0.300701	-0.0684179	0.394798	-1.4257	-1.2315	-1.51746	-1.03021	-0.145811	-0.991031	1.42989	-1.65525	0.571398	0.251806	0.75241	0.738972	-1.92129	0.680817	-0.627404	-0.517618	-0.177698	-0.29494	0.241099	-1.31169	-0.0663232	2.09974	1.51215	0.358606	0.547066	2.95499	-0.411308	0.434287	-0.0283059	-0.281264	-0.406552	0.79068	-0.273692	-0.15119	-0.559608	0.475194	0.57271	-0.998434	-0.399603	-0.819473	0.776212	1.22917	1.92853	-0.0915094	0.726762	-0.39822
lbp_3D_m2_firstorder_MeanAbsoluteDeviation	-0.910109	0.448241	-0.744415	-0.486509	-0.903689	-0.654516	-0.712175	0.197215	1.55819	0.240301	1.8372	-0.25547	0.260412	-0.204738	0.57881	1.39323	0.222084	0.254435	0.558297	0.45638	0.224959	-0.37638	1.78941	0.900352	-2.34468	-1.92946	-0.546242	-1.23272	-1.11768	0.427689	-0.135563	0.0821112	0.367125	0.454138	-0.488137	0.598989	-0.731027	0.905557	0.595	-0.602768	-0.399586	1.146	0.842179	-0.669955	-1.62512	-2.36083	0.353255	0.248076	0.353007
lbp_3D_m2_firstorder_Median	0.0665467	0.1156	0.0599957	-2.51385	-2.36302	-2.54945	-1.84901	0.390007	-0.386463	1.47812	-0.911988	0.543595	0.569423	0.851435	0.960323	-1.66785	0.686405	-0.360022	0.0882178	0.0461667	0.0243525	0.283815	-0.61567	0.119569	1.2423	0.89131	0.217775	-0.174883	2.69409	-0.25982	0.428309	0.0678041	-0.349597	-0.0560027	0.621972	0.00341741	-0.252109	-0.0835395	0.866052	0.283854	-1.7229	0.121506	-0.347328	0.549437	0.766558	1.11839	0.157518	1.00424	-0.0933048
lbp_3D_m2_firstorder_Minimum	-0.318554	-0.318554	-0.318554	-0.318554	0.1775	-0.318554	2.18099	-0.318554	-0.318554	-0.318554	-0.318554	-0.318554	-0.318554	-0.318554	-0.318554	-0.318554	-0.318554	-0.318554	-0.318554	-0.318554	-0.318554	-0.318554	-0.318554	-0.318554	1.402	1.28542	-0.318554	0.619408	0.1775	-0.318554	-0.318554	-0.318554	-0.318554	-0.318554	-0.318554	-0.318554	-0.318554	-0.318554	-0.318554	-0.318554	0.456623	-0.318554	-0.318554	-0.318554	0.1775	-0.318554	-0.318554	-0.318554	-0.318554
lbp_3D_m2_firstorder_Range	-0.0123058	0.356558	0.492496	0.356558	-0.54613	0.180485	-2.46085	0.478955	0.885347	0.443493	0.885347	0.484157	0.366112	-0.297306	0.478955	0.554893	0.443493	0.174416	0.289315	0.443493	0.412288	0.0565274	0.706346	0.478955	-1.44186	-0.979553	0.289315	-1.15021	-0.00757437	0.356558	0.122665	0.184119	-0.248145	0.356558	0.356558	0.289315	-0.297306	0.443493	0.443493	0.289315	-0.415562	0.59508	0.615745	0.356558	-0.328402	0.174416	0.685008	-0.0961255	0.122665
lbp_3D_m2_firstorder_RobustMeanAbsoluteDeviation	-1.08654	0.429092	-0.280344	0.136107	-0.00779375	-0.176101	0.336571	0.080893	1.61387	-0.0114068	2.00056	-0.383434	0.163748	-0.831955	0.304105	1.74486	0.427368	0.216154	0.394165	0.426661	0.169981	-0.559839	1.93291	0.770794	-2.24954	-1.70972	-0.690107	-0.925498	-1.01548	0.467811	-0.270641	-0.0899619	0.306974	0.482186	-1.06098	0.352127	-0.705374	0.81122	0.242141	-0.811773	0.262806	0.939713	0.796706	-0.814546	-1.70379	-2.15319	0.106879	-0.325904	0.310213
lbp_3D_m2_firstorder_RootMeanSquared	0.299229	-0.0674711	0.392536	-1.43027	-1.23693	-1.5223	-1.03521	-0.145667	-0.988389	1.43299	-1.65299	0.571674	0.252784	0.753872	0.741941	-1.92111	0.681856	-0.627918	-0.516902	-0.176978	-0.295042	0.240694	-1.30894	-0.0637603	2.09769	1.50972	0.357956	0.544406	2.9563	-0.411015	0.434592	-0.0279285	-0.280712	-0.406351	0.79176	-0.272231	-0.153323	-0.558112	0.477939	0.572386	-1.00239	-0.396795	-0.818536	0.775875	1.2274	1.9262	-0.0904728	0.729285	-0.397974
lbp_3D_m2_firstorder_Skewness	-0.848297	0.0798032	0.902045	2.20028	2.44092	2.5422	2.09189	-0.449298	0.440404	-0.761847	0.783399	-0.256302	-0.244043	-1.56374	-0.467982	1.21882	0.0533786	0.0905097	-0.255962	0.120672	0.0168078	-0.72997	0.604442	0.063951	-1.718	-0.801215	-0.456119	0.516345	-1.37013	0.273689	-0.566741	-0.142881	0.216294	0.137353	-1.36263	-0.123824	-0.433439	0.0921772	-0.576302	-0.53037	1.86875	-0.109202	0.105408	-0.598374	-1.19692	-2.04708	-0.248899	-1.04495	-0.035307
lbp_3D_m2_firstorder_TotalEnergy	-0.740994	0.474532	4.01895	1.37259	0.869419	5.71302	0.171303	-0.210218	1.80681	-0.600615	-0.217327	-0.453162	-0.270991	-0.840168	0.569113	0.168975	-0.464405	-0.264635	-0.21997	0.123025	0.0569694	-0.535964	-0.00912377	2.05479	-0.721184	-0.750707	-0.494608	-0.784896	-0.771786	-0.201891	-0.639735	-0.541451	-0.695243	0.102665	-0.706222	0.0510216	-0.6646	2.22902	-0.642381	-0.523771	-0.148138	-0.437273	0.691324	-0.143146	-0.604052	-0.699196	-0.368502	-0.598298	-0.177937
lbp_3D_m2_firstorder_Uniformity	0.65108	-0.521145	0.185461	-0.00374744	0.226084	0.149467	0.116846	-0.463297	-1.20568	1.01027	-1.4772	0.230143	-0.321218	0.658003	0.104821	-1.42837	-0.048764	-0.422938	-0.538258	-0.545091	-0.390192	0.174075	-1.39935	-0.519885	2.1782	1.66236	0.521047	0.819916	3.79749	-0.459888	-0.239266	-0.14204	-0.292054	-0.636219	0.612163	-0.490594	0.647391	-0.784375	0.0239703	0.402686	-0.297924	-0.817721	-0.863903	0.475621	1.25064	2.24167	-0.363329	0.281175	-0.590115
lbp_3D_m2_firstorder_Variance	-0.741764	0.40832	-1.10308	-0.990105	-1.43383	-1.04593	-1.38152	0.137989	1.58203	0.415327	1.80169	-0.20979	0.242201	0.152825	0.749517	1.13606	0.0277395	0.148764	0.567961	0.380809	0.124651	-0.291955	1.80175	1.03832	-1.97321	-1.79377	-0.453134	-1.34364	-1.13199	0.343621	-0.122119	0.163636	0.372437	0.305084	-0.0175513	0.723421	-0.74852	0.895971	0.808225	-0.4448	-0.986174	1.31909	0.82183	-0.563521	-1.37758	-1.98668	0.456205	0.581897	0.318039
lbp_3D_m2_glcm_Autocorrelation	0.569799	-0.0120524	-0.00497905	-1.26942	-1.41017	-1.25666	-1.19275	0.562351	-0.488191	0.539738	-0.879997	0.842964	0.441656	1.46961	0.485778	-1.03723	0.83189	-0.518104	-0.291282	0.16154	-0.222751	0.0722145	-0.847367	0.0958618	1.94237	1.66878	0.256877	0.597548	2.71602	-0.226744	0.0846329	0.0141171	-0.153408	0.00506073	0.935419	0.021718	-0.125704	-0.340587	0.463073	0.536927	-1.64327	-0.0652358	-0.520574	0.652829	0.967296	1.89197	0.402232	0.226417	-0.161339
lbp_3D_m2_glcm_ClusterProminence	-1.13869	0.347971	-0.876418	-1.0207	-1.17159	-0.747955	-0.707696	0.455131	1.22262	0.835569	0.887725	-0.144728	0.514235	0.26085	1.00353	0.641212	-0.271982	-0.212878	0.390634	0.418628	0.0452436	-0.189265	1.21612	1.0045	-1.34028	-1.60058	-0.933434	-1.58275	0.620987	-0.00190713	-0.138398	0.122912	0.202604	-0.185928	0.278681	0.419646	-0.927304	0.799271	1.64052	-0.782981	-0.295243	1.06626	0.475698	-0.796752	-1.59147	-2.16384	0.277596	2.01341	-0.0559265
lbp_3D_m2_glcm_ClusterShade	0.199624	-0.223047	1.14568	2.27239	2.46275	2.55048	2.45263	-0.864544	-0.245084	-1.24813	0.25166	-0.774274	-0.733768	-1.56205	-1.27091	0.634556	-0.283458	0.390464	-0.0952381	-0.496743	0.0225499	0.00228154	0.0953529	-0.876887	-0.11251	0.271068	0.514854	0.636864	-2.33153	-0.0129934	0.156585	-0.303186	-0.276207	0.126287	-1.12877	-0.476242	0.37502	-0.327397	-2.00166	0.00430111	2.68918	-0.568943	0.132617	0.041342	0.687175	0.795495	-0.730532	-1.70701	0.163022
lbp_3D_m2_glcm_ClusterTendency	-1.03086	0.478707	-0.244213	-0.676236	-0.844938	-0.379865	-0.392701	0.253627	1.32104	0.330057	1.12204	-0.314286	0.439573	-0.47738	0.718449	0.968594	-0.0620934	-0.0194162	0.508055	0.426774	0.204947	-0.141358	1.38669	0.867179	-2.01695	-1.905	-0.677648	-1.47535	-0.788742	0.0673233	0.136884	0.220479	0.282889	0.0588891	-0.355544	0.467352	-0.82123	0.915195	0.98779	-0.760355	-0.062124	1.04565	0.715582	-0.652725	-1.42359	-2.54389	0.0780816	1.15442	0.106959
lbp_3D_m2_glcm_Contrast	-0.582717	0.472644	-1.49292	-1.84679	-2.05834	-1.82732	-1.79494	-0.120516	1.13902	1.01348	1.20955	-0.331798	0.065929	-0.428722	0.69443	0.914083	-0.233642	0.231818	0.507633	0.16159	0.0379437	0.228443	1.4293	0.55788	-1.19153	-1.31578	-0.395638	-0.742774	-1.65995	0.283779	0.520245	-0.0444953	0.39622	0.127559	-0.297176	0.539773	-0.281921	0.875002	0.899573	-0.291506	-1.43879	1.0857	0.815656	-0.41958	-1.02343	-1.41	0.421743	1.24972	0.290744
lbp_3D_m2_glcm_Correlation	-0.283278	-0.326669	2.29926	2.43283	3.20181	3.08274	2.82951	0.0888327	-0.45875	-0.709254	-0.694864	0.0616477	0.103286	0.0322791	-0.322369	-0.47582	0.0562507	-0.457191	-0.324653	-0.00758063	-0.0179951	-0.437106	-0.696623	-0.161157	-0.379929	0.0830749	-0.136704	-0.475323	2.28544	-0.431755	-0.619884	0.105545	-0.414873	-0.286299	-0.00170819	-0.4189	-0.520052	-0.423871	-0.34569	-0.411577	2.24657	-0.563397	-0.534698	-0.0843414	0.121734	-0.735481	-0.512978	-0.454059	-0.441026
lbp_3D_m2_glcm_DifferenceAverage	-0.421222	0.498555	-1.5197	-2.07984	-2.49433	-2.03061	-2.06786	-0.0544403	1.05182	0.79988	1.20328	-0.181373	0.0660945	-0.406944	0.566004	0.915847	-0.139526	0.352704	0.537449	0.202226	0.114067	0.236012	1.33628	0.453873	-1.0429	-1.15975	-0.286927	-0.483065	-2.21797	0.336445	0.469467	0.0669284	0.450788	0.241973	-0.394131	0.519215	-0.149373	0.828606	0.781661	-0.168961	-1.48247	0.954593	0.817695	-0.281715	-0.883141	-1.24225	0.424023	0.937314	0.369973
lbp_3D_m2_glcm_DifferenceEntropy	-0.327926	0.667634	-1.43003	-1.99831	-2.41405	-1.99764	-2.06904	0.146298	0.999635	0.617574	1.06125	-0.0385467	0.308869	-0.640525	0.644701	0.986265	0.143748	0.473371	0.590324	0.427947	0.315396	0.373774	1.18523	0.537301	-1.28163	-1.39513	-0.0330251	-0.657999	-1.51859	0.510869	0.616976	0.24391	0.58212	0.334085	-0.0746003	0.788829	0.0708302	0.852902	0.69689	-0.0877192	-1.82635	1.06609	0.891669	-0.173835	-0.823287	-1.6415	0.411366	0.83957	0.479014
lbp_3D_m2_glcm_DifferenceVariance	-0.523679	0.632462	-1.5478	-1.89457	-2.08487	-1.90229	-1.83147	0.0315345	1.13671	0.851767	1.10268	-0.260688	0.252094	-0.214264	0.812399	1.04223	-0.0610578	0.284022	0.509553	0.348152	0.174095	0.303568	1.38636	0.662514	-1.35293	-1.50855	-0.270408	-0.935532	-1.07418	0.421796	0.697393	0.0817669	0.571146	0.12546	0.132272	0.852234	-0.155397	0.931091	0.891115	-0.312004	-1.52683	1.31188	0.90679	-0.434492	-1.08807	-1.67924	0.400048	1.46024	0.326351
lbp_3D_m2_glcm_Id	0.217339	-0.508858	1.51065	2.2893	2.92863	2.20332	2.32803	-0.0237411	-0.933174	-0.547428	-1.15608	0.00216812	-0.0562901	0.333551	-0.420116	-0.888256	0.0631957	-0.455539	-0.536716	-0.241577	-0.189126	-0.219399	-1.20914	-0.340712	0.799486	0.921964	0.176306	0.18613	2.8308	-0.376321	-0.401647	-0.178534	-0.501	-0.342244	0.443103	-0.482323	0.011561	-0.762944	-0.656768	0.0341151	1.48609	-0.781858	-0.785297	0.133232	0.704819	0.979349	-0.431319	-0.638936	-0.422602
lbp_3D_m2_glcm_Idm	0.301099	-0.510223	1.51828	2.21711	2.76989	2.14745	2.23355	0.00687758	-0.97601	-0.63773	-1.18284	0.0723167	-0.0653196	0.386049	-0.467369	-0.904796	0.0709456	-0.433652	-0.551363	-0.22831	-0.16649	-0.238204	-1.2524	-0.374052	0.923553	1.03359	0.206022	0.292494	2.58374	-0.369255	-0.427165	-0.145006	-0.483411	-0.31982	0.457568	-0.497667	0.0534176	-0.784588	-0.687581	0.0798337	1.49354	-0.848835	-0.808157	0.180215	0.771844	1.10667	-0.419941	-0.703283	-0.42116
lbp_3D_m2_glcm_Idmn	0.576571	-0.511384	1.58429	2.01693	2.29379	1.99099	1.96972	0.109562	0.270548	-1.00338	0.200264	0.310442	-0.0759676	0.473337	-0.68759	-0.970696	0.195793	-0.297173	-0.559676	-0.183635	-0.0678508	-0.257379	-1.47491	-0.548719	1.25024	1.36735	0.372657	0.703855	1.88403	-0.32293	-0.534316	0.00595223	-0.434366	-0.183859	0.376783	-0.564921	0.248437	-0.905721	-0.896896	0.266953	1.53715	-1.10989	-0.872217	0.393219	1.03858	1.47044	-0.435482	-1.17577	-0.349453
lbp_3D_m2_glcm_Idn	0.357912	-0.531809	1.60271	2.29143	2.82768	2.22407	2.30009	0.0242224	-0.0694324	-0.730431	-0.23373	0.114116	-0.066401	0.40661	-0.529591	-0.955927	0.107259	-0.422681	-0.571128	-0.230531	-0.154631	-0.245254	-1.35212	-0.425122	1.00549	1.1278	0.250834	0.377832	2.60754	-0.374657	-0.464787	-0.121994	-0.497662	-0.304131	0.449893	-0.531473	0.0942568	-0.843841	-0.76361	0.117955	1.57058	-0.931274	-0.85173	0.22964	0.854422	1.20595	-0.447035	-0.840398	-0.419264
lbp_3D_m2_glcm_Imc1	0.400019	0.707945	-0.622261	-1.32501	-2.04087	-1.37034	-2.33199	0.11824	0.352662	-0.49546	0.591688	0.644064	0.138987	-1.97249	-0.0213999	0.836578	0.571928	0.752728	0.25324	0.546484	0.490681	0.123461	0.575406	-0.321881	-0.0589419	-0.0986399	0.641155	0.234385	-0.745524	0.530191	0.11579	0.587331	0.528074	0.451911	0.0267453	0.792549	0.691381	0.490405	-0.262683	0.23062	-2.75836	0.43363	0.682535	0.512748	0.438325	0.25449	0.00165389	-0.581315	0.444161
lbp_3D_m2_glcm_Imc2	-0.228292	-0.892006	0.762607	1.07783	1.55432	1.36027	1.79177	0.0343262	-0.00299674	0.977596	-0.42691	-0.697808	0.032973	1.78205	0.361229	-1.20058	-0.704659	-0.945422	0.0724785	-0.674198	-0.505385	0.252282	-0.378657	0.734359	0.14977	0.283874	-0.71483	-0.0215184	0.777728	-0.461036	0.320361	-0.521837	-0.335652	-0.328659	0.181665	-1.11153	-0.833957	-0.342748	0.803091	0.0183985	2.294	-0.128524	-0.715036	-0.601589	-0.392867	-0.231811	0.402931	1.13781	-0.273779
lbp_3D_m2_glcm_InverseVariance	1.18361	0.178525	-0.441066	-1.9522	-3.50319	-1.67866	-2.29807	0.474044	-0.324832	-1.19989	0.0344339	1.06574	-0.101981	0.609173	-0.59519	0.0857366	0.158868	0.550202	0.0125008	0.295089	0.431886	-0.171219	-0.240002	-0.415505	1.51462	1.31075	0.427356	1.57842	-4.75731	0.267925	-0.245959	0.603521	0.454241	0.513028	-0.0370747	-0.0565677	0.667086	-0.0653731	-0.283558	0.703167	-0.448867	-0.737915	-0.0347052	0.698362	0.772617	1.51179	0.304097	-0.899014	0.229762
lbp_3D_m2_glcm_JointAverage	0.576457	0.0457713	-0.0781895	-1.36894	-1.525	-1.34904	-1.30569	0.538616	-0.400433	0.589183	-0.771559	0.801684	0.435015	1.33701	0.506613	-0.94799	0.786444	-0.430401	-0.217968	0.186421	-0.173228	0.136433	-0.735451	0.133016	1.7538	1.51314	0.287666	0.61156	2.28581	-0.151194	0.156876	0.0429475	-0.0832437	0.0574652	0.886877	0.0839042	-0.0515829	-0.257345	0.488424	0.555288	-1.76513	0.0148548	-0.425995	0.643048	0.913019	1.72174	0.445229	0.286079	-0.089225
lbp_3D_m2_glcm_JointEnergy	0.28893	-0.658723	0.399385	1.58983	2.33177	1.20407	1.91394	-0.236323	-0.89999	0.0608887	-1.0551	0.0353076	-0.324669	0.931953	-0.265385	-1.07801	-0.152559	-0.61127	-0.612875	-0.508719	-0.493233	-0.323176	-1.05119	-0.405092	1.57041	1.25313	-0.106295	0.324097	3.717	-0.51929	-0.516667	-0.359707	-0.528916	-0.504744	0.380419	-0.582707	-0.0162662	-0.790602	-0.191215	0.093556	1.12459	-0.754952	-0.841305	0.00903204	0.469184	1.73959	-0.248131	-0.273768	-0.565424
lbp_3D_m2_glcm_JointEntropy	-0.395306	0.702141	-0.67346	-1.55436	-1.96213	-1.129	-1.64735	0.104024	0.995977	0.11793	1.21444	-0.069054	0.254248	-1.19387	0.30627	1.24988	0.00654954	0.681332	0.639964	0.501236	0.517136	0.280364	1.20131	0.345161	-1.69779	-1.51891	0.0200439	-0.597091	-2.19664	0.549863	0.478261	0.39925	0.591581	0.466284	-0.473529	0.640058	0.0751941	0.88291	0.23825	-0.143082	-1.08253	0.79456	0.944368	-0.116215	-0.772688	-1.97931	0.22386	0.155097	0.566581
lbp_3D_m2_glcm_MaximumProbability	0.355476	-0.747013	0.571316	1.43581	2.82221	1.36477	1.83012	-0.49265	-1.00102	0.28086	-1.03469	-0.0499827	-0.461486	0.938369	-0.0925966	-1.04539	-0.0550121	-0.202691	-0.397762	-0.590352	-0.134896	-0.108994	-1.12116	-0.427649	1.0114	0.681545	0.224312	0.347493	4.4745	-0.164018	-0.47494	-0.187651	-0.304077	-0.462795	0.106539	-0.484047	0.667533	-0.791279	0.0663126	0.103521	1.4178	-0.850518	-0.650561	-0.161823	0.311344	0.993605	-0.176664	-0.311078	-0.370004
lbp_3D_m2_glcm_SumEntropy	-0.569224	0.671043	0.0448353	-0.958365	-1.09338	-0.213851	-1.06654	0.184038	1.04112	0.0248668	1.07746	-0.0921802	0.391881	-1.23587	0.396106	1.13122	0.0873397	0.483178	0.612719	0.556514	0.48981	0.153912	1.16643	0.493824	-2.01777	-1.68163	-0.0848274	-0.876198	-1.92485	0.412788	0.289457	0.444593	0.492637	0.364828	-0.375144	0.652909	-0.201105	0.884821	0.379045	-0.381053	-0.728105	0.875599	0.868698	-0.202312	-0.876645	-2.39778	0.129777	0.269374	0.434259
lbp_3D_m2_glcm_SumSquares	-0.81179	0.505447	-1.05381	-1.46375	-1.67048	-1.32451	-1.30941	0.0319383	1.28973	0.785704	1.2494	-0.345508	0.230085	-0.476951	0.749093	0.995837	-0.175141	0.13909	0.540257	0.285432	0.111857	0.0847451	1.50241	0.725934	-1.62101	-1.6521	-0.541641	-1.10384	-1.39311	0.209259	0.389392	0.0660865	0.37303	0.106316	-0.341154	0.543269	-0.530796	0.948129	0.994828	-0.510833	-0.941445	1.13795	0.824948	-0.546196	-1.26013	-1.98549	0.301589	1.2888	0.230655
lbp_3D_m2_gldm_DependenceEntropy	-0.0175521	0.667754	-2.32867	-2.61612	-2.07994	-1.97236	-2.50144	0.722181	0.813122	0.171184	0.582096	0.378635	0.806274	-1.25716	0.702701	0.749981	0.584782	0.494085	0.497998	0.70731	0.763988	0.43125	0.63074	0.958208	-0.579446	-0.614723	0.31983	-0.388527	-1.49159	0.543208	0.450088	0.5571	0.0979909	0.664745	0.374051	0.63239	-0.104161	0.681785	-0.116327	0.227351	-2.57595	0.496307	0.701847	0.382803	0.219207	-0.545535	0.459526	-0.0385946	0.498715
lbp_3D_m2_gldm_DependenceNonUniformity	-0.425934	-0.0829401	5.43987	2.55497	1.44476	6.42838	0.870107	-0.286375	0.279759	-0.3761	-0.24825	-0.349688	-0.305348	-0.449466	-0.0753205	-0.123366	-0.356924	-0.293554	-0.276104	-0.18147	-0.214891	-0.370716	-0.174071	0.242867	-0.41194	-0.420559	-0.358232	-0.435086	-0.422564	-0.258394	-0.3973	-0.368406	-0.407119	-0.212861	-0.420244	-0.225877	-0.406303	0.431973	-0.383581	-0.36282	0.532072	-0.33397	-0.0145257	-0.259904	-0.387334	-0.40593	-0.318631	-0.367845	-0.275827
lbp_3D_m2_gldm_DependenceNonUniformityNormalized	-0.381547	-0.434333	2.80267	3.2666	2.39821	2.22848	3.03095	-0.48212	-0.456133	-0.279114	-0.272642	-0.461524	-0.496186	0.192366	-0.479546	-0.283037	-0.49648	-0.439929	-0.413997	-0.430169	-0.485085	-0.443545	-0.250651	-0.581056	-0.196345	-0.149806	-0.435461	-0.230957	0.0424943	-0.34915	-0.405106	-0.403833	-0.28365	-0.522032	-0.476913	-0.52046	-0.434894	-0.416144	-0.188748	-0.398625	3.36292	-0.372986	-0.420321	-0.440663	-0.409441	-0.230153	-0.409576	-0.186295	-0.473414
lbp_3D_m2_gldm_DependenceVariance	0.545557	0.425632	-2.20303	-2.3469	-1.75387	-1.95057	-2.06464	1.01375	0.557878	0.339472	-0.262746	0.591317	1.1871	-1.19716	1.05424	-0.0330367	1.0482	0.690387	0.418582	0.53849	0.80144	0.556132	-0.257292	1.75118	-0.303352	-0.376647	0.550859	-0.171442	-1.12617	0.549732	0.440215	0.669201	-0.377898	1.15202	0.888874	0.991015	0.608085	0.31305	-0.622788	0.538448	-2.26902	0.327918	0.492903	0.430356	0.198694	-0.261856	0.638929	-0.610371	0.841292
lbp_3D_m2_gldm_GrayLevelNonUniformity	-0.709689	0.428482	4.29038	1.45381	0.991378	6.06373	0.234224	-0.219732	1.44787	-0.539628	-0.318469	-0.413184	-0.266652	-0.820502	0.642873	0.00727027	-0.441213	-0.268164	-0.235579	0.0897658	0.0472979	-0.503259	-0.137976	1.93754	-0.654956	-0.703019	-0.441366	-0.756613	-0.698525	-0.211084	-0.626103	-0.52367	-0.682336	0.0583131	-0.671932	0.0284661	-0.624245	1.99184	-0.620126	-0.479401	-0.142031	-0.45993	0.562363	-0.0603076	-0.53437	-0.624157	-0.365086	-0.564866	-0.200725
lbp_3D_m2_gldm_GrayLevelVariance	-0.773917	0.358933	-0.97808	-0.77379	-1.01853	-0.923746	-1.0124	0.569635	1.55196	0.174795	1.63712	-0.461988	0.378412	-0.130424	0.617746	1.16139	-0.000714092	0.0600797	0.510048	0.438296	0.171836	-0.302048	1.79198	0.904299	-1.85972	-1.8379	-0.819222	-1.24385	-1.60712	0.277918	0.121191	0.062504	0.181515	0.38042	-0.201205	0.568994	-0.808304	0.848091	0.853848	-0.660446	-0.560655	1.21016	0.869592	-0.722937	-1.45834	-2.10513	0.40719	0.746368	0.397038
lbp_3D_m2_gldm_HighGrayLevelEmphasis	0.303874	0.0425056	0.268347	-1.20719	-1.26146	-1.42466	-1.03241	0.136177	-0.514504	1.35023	-0.985817	0.473468	0.309946	1.09595	0.802785	-1.2855	0.652926	-0.486508	-0.261879	-0.0554566	-0.247898	0.220459	-0.750589	0.143355	1.73354	1.25214	0.222849	0.38315	2.51366	-0.162143	0.384194	-0.0855638	-0.0257381	-0.182583	0.688307	-0.0903271	-0.18317	-0.258001	0.714097	0.374358	-0.978028	-0.0463629	-0.427523	0.649061	0.941037	1.63604	0.0782644	0.817676	-0.189161
lbp_3D_m2_gldm_LargeDependenceEmphasis	-0.0279031	0.686576	-2.35716	-2.41172	-2.21436	-2.2595	-2.32935	0.501091	0.769746	0.270264	-0.268143	0.55535	0.881913	-1.31529	1.09472	-0.0851259	0.642313	0.731864	0.420595	0.507407	0.660545	0.66485	-0.130998	1.31469	0.392375	-0.360872	0.301942	-0.255039	-0.797876	0.0205459	0.396638	0.298993	-0.349674	0.981939	0.695594	0.878396	0.304386	0.707674	-0.375121	0.713403	-2.39229	-0.0555402	0.348958	0.867437	0.317656	0.161834	0.534031	-0.471392	0.803151
lbp_3D_m2_gldm_LargeDependenceHighGrayLevelEmphasis	-0.120869	0.624278	-2.15963	-2.22125	-2.13986	-2.15407	-2.19228	0.636678	0.578501	0.768679	-0.529046	0.760544	0.982808	-0.933534	1.47831	-0.555293	1.01908	0.197171	0.22542	0.461413	0.258136	0.516415	-0.389378	1.24763	0.876011	-0.0702981	0.143431	-0.375608	-0.192261	-0.183944	0.397965	0.114756	-0.433586	0.776112	0.763111	0.752338	-0.0973908	0.513305	-0.0626496	0.613989	-2.21575	0.086088	0.0987319	0.866388	0.330679	0.433069	0.604057	-0.248122	0.56061
lbp_3D_m2_gldm_LargeDependenceLowGrayLevelEmphasis	-0.356578	0.570965	-2.26801	-2.28315	-1.93449	-2.01748	-2.12209	0.339785	1.44096	-0.299781	0.561836	-0.0613921	0.621117	-1.68365	0.595858	0.953132	-0.0336335	1.02722	0.460968	0.452334	0.86834	0.441296	0.897377	1.33758	-0.549129	-0.961937	-0.00683406	-0.522593	-1.47757	0.101341	0.128378	0.312791	-0.293617	0.724692	0.387795	0.715247	0.196362	0.937783	-0.290566	0.243643	-2.21264	0.0169726	0.605005	0.291067	-0.18206	-0.593709	0.300259	0.0655277	0.655158
lbp_3D_m2_gldm_LowGrayLevelEmphasis	-0.583704	-0.00356376	-0.925749	-0.227703	-0.322251	-0.0727483	-0.423477	0.123491	1.10268	-0.575828	1.52277	-0.580411	-0.0948543	-0.607536	-0.177843	1.423	-0.60457	0.182932	0.354395	0.131142	0.124636	-0.334807	1.44097	0.341091	-1.44049	-1.39649	-0.622072	-0.927783	-1.51577	0.121493	-0.315765	0.022238	0.0195719	0.131556	-0.373125	0.29106	-0.381559	0.513899	0.0387977	-0.611094	-0.179425	0.582153	0.640099	-0.772974	-1.156	-1.523	0.0929331	0.0152363	0.178423
lbp_3D_m2_gldm_SmallDependenceEmphasis	-0.188597	-0.440897	2.89501	3.14526	2.75231	2.57365	3.06237	-0.315478	-0.450192	-0.331066	-0.307502	-0.343482	-0.425137	0.26867	-0.467584	-0.369461	-0.342103	-0.456888	-0.412201	-0.375125	-0.39344	-0.386668	-0.308226	-0.431605	-0.46381	-0.200834	-0.273684	-0.111285	-0.111602	-0.245185	-0.30592	-0.334364	-0.252682	-0.372636	-0.36563	-0.387011	-0.287466	-0.462873	-0.267557	-0.380273	3.22332	-0.24217	-0.377896	-0.378986	-0.363919	-0.220862	-0.364898	-0.203532	-0.406944
lbp_3D_m2_gldm_SmallDependenceHighGrayLevelEmphasis	-0.173529	-0.425839	3.48902	3.03081	2.76195	2.44459	3.10386	-0.318896	-0.463006	-0.299681	-0.322754	-0.333649	-0.406865	0.0283885	-0.443885	-0.368855	-0.300614	-0.401773	-0.387219	-0.367951	-0.343997	-0.384534	-0.352777	-0.421858	-0.368683	-0.171315	-0.272236	-0.14085	-0.0932559	-0.26016	-0.33985	-0.330164	-0.277774	-0.423456	-0.285679	-0.431878	-0.283365	-0.451721	-0.261362	-0.38859	3.32368	-0.270478	-0.383291	-0.40551	-0.271542	-0.233294	-0.393423	-0.204179	-0.433725
lbp_3D_m2_gldm_SmallDependenceLowGrayLevelEmphasis	-0.0630025	-0.46204	1.99669	3.01451	2.24935	2.61469	2.5263	-0.312302	-0.360261	-0.652814	-0.119851	-0.323333	-0.540546	1.62507	-0.644189	-0.278334	-0.490153	-0.570531	-0.477786	-0.48772	-0.548677	-0.273	-0.0526531	-0.587808	-0.999907	-0.474343	-0.0213947	0.0570439	-0.58235	-0.113281	-0.0846179	-0.258277	0.0274501	-0.0264146	-0.827447	-0.188872	-0.203146	-0.49352	-0.609493	-0.342562	2.88157	-0.015711	-0.27436	-0.198569	-0.645926	-0.425044	-0.272463	-0.550355	-0.164456
lbp_3D_m2_glrlm_GrayLevelNonUniformity	-0.626671	0.270577	4.76303	1.73171	1.19298	6.52648	0.417819	-0.235286	1.06561	-0.48801	-0.288525	-0.391379	-0.284539	-0.714623	0.407294	-0.0153693	-0.415207	-0.292181	-0.254055	0.0117814	-0.0349202	-0.470687	-0.139359	1.37643	-0.583946	-0.614942	-0.411859	-0.664244	-0.695588	-0.212189	-0.559924	-0.478024	-0.60038	-0.0426181	-0.601249	-0.067406	-0.566626	1.49137	-0.546365	-0.452368	0.0206911	-0.416539	0.397916	-0.125496	-0.481819	-0.554414	-0.356206	-0.494337	-0.238886
lbp_3D_m2_glrlm_GrayLevelNonUniformityNormalized	0.58056	-0.56849	0.634994	0.38639	0.61648	0.526451	0.540069	-0.524297	-1.29908	0.92278	-1.47638	0.232914	-0.390639	0.777748	-0.0272935	-1.39973	-0.0636611	-0.615958	-0.690589	-0.596647	-0.501651	0.0611829	-1.37776	-0.690212	2.45106	1.93847	0.473032	0.828644	1.16916	-0.520863	-0.207948	-0.232962	-0.302426	-0.806432	0.613939	-0.696222	0.325372	-0.882993	0.032193	0.286139	0.0797105	-0.871247	-0.964402	0.445879	1.4715	2.55141	-0.486491	0.44442	-0.759977
lbp_3D_m2_glrlm_GrayLevelVariance	-0.645744	0.40679	-1.27077	-1.07092	-1.29627	-1.19175	-1.3127	0.531737	1.54947	0.143254	1.57668	-0.428834	0.393477	-0.198602	0.632761	1.13085	-0.0887345	0.268467	0.635416	0.458764	0.329648	-0.166242	1.71194	1.00621	-1.86614	-1.88307	-0.701145	-1.18285	-0.717044	0.349266	0.177539	0.157187	0.215974	0.584094	-0.130623	0.751315	-0.578491	0.927919	0.659707	-0.494923	-0.87841	1.12116	0.967539	-0.576416	-1.451	-2.0926	0.453073	0.421471	0.598845
lbp_3D_m2_glrlm_HighGrayLevelRunEmphasis	0.440739	-0.0229035	0.535379	-1.07027	-1.07873	-1.28069	-0.848258	0.0220324	-0.659189	1.19345	-1.02401	0.383507	0.209944	1.14563	0.603595	-1.2772	0.511506	-0.378367	-0.295772	-0.117184	-0.141685	0.255169	-0.759258	-0.00718861	1.86053	1.39922	0.352205	0.585459	1.43231	-0.107285	0.379322	-0.0537672	0.0519886	-0.287873	0.749171	-0.186926	-0.00585207	-0.328689	0.626109	0.38478	-0.802558	-0.174997	-0.452426	0.685135	1.14908	1.84357	-0.0736907	0.868174	-0.246013
lbp_3D_m2_glrlm_LongRunEmphasis	-0.405474	0.112269	-1.37927	-1.38255	-1.18097	-0.989054	-1.18773	0.0918506	0.181986	1.22385	-0.489025	0.173368	0.527213	-0.954348	1.05922	-0.455707	0.0168843	-0.150889	-0.0217521	-0.0203866	0.00747696	0.234172	-0.390491	1.139	0.176008	-0.222907	-0.21052	-0.518698	7.32833	-0.241866	-0.0617947	-0.0600851	-0.525951	0.250963	0.274303	-0.0584744	-0.331669	0.194205	0.0553397	0.526972	-1.28333	-0.270661	-0.202722	0.461446	0.0674845	0.192235	0.540769	-0.0285482	0.0896066
lbp_3D_m2_glrlm_LongRunHighGrayLevelEmphasis	-0.304881	0.105725	-1.04289	-1.21758	-1.14074	-1.09225	-1.12085	0.0998819	-0.0251076	1.60096	-0.592966	0.251781	0.506484	-0.536715	1.22043	-0.650121	0.207987	-0.307519	-0.113337	-0.0513746	-0.150757	0.194617	-0.491993	0.932347	0.508966	0.0403586	-0.180751	-0.388227	7.96236	-0.261081	0.0360817	-0.0923024	-0.427753	0.147519	0.296605	-0.0815023	-0.379115	0.0765132	0.290463	0.482052	-1.13884	-0.194615	-0.276231	0.493923	0.1882	0.449654	0.423118	0.142401	0.00555361
lbp_3D_m2_glrlm_LongRunLowGrayLevelEmphasis	-0.475664	-0.0174234	-0.965863	-0.777683	-0.644809	-0.42111	-0.67305	0.113973	0.713631	0.0595876	0.344548	-0.260758	0.176028	-0.765846	0.299316	0.323454	-0.312393	-0.00540878	0.0939875	0.0225004	0.0782725	-0.0671842	0.44972	0.769272	-0.580577	-0.689627	-0.387088	-0.620671	1.42682	-0.107429	-0.228617	-0.0908151	-0.302049	0.0785786	-0.0308414	0.0203203	-0.338345	0.288002	-0.00363104	-0.117312	-0.661065	0.0510817	0.118239	-0.198415	-0.471569	-0.592275	0.230905	0.190986	0.0457225
lbp_3D_m2_glrlm_LowGrayLevelRunEmphasis	-0.573437	0.0633145	-1.09822	-0.46216	-0.568672	-0.324321	-0.656956	0.158452	1.15802	-0.478242	1.44925	-0.499023	-0.0344954	-0.609537	-0.0543914	1.34436	-0.540607	0.19875	0.41852	0.174606	0.133327	-0.284759	1.34323	0.451976	-1.43224	-1.42028	-0.607278	-0.966772	-1.0141	0.115894	-0.251886	0.0519182	-0.00466476	0.291535	-0.361085	0.419611	-0.379999	0.585569	0.00455978	-0.522195	-0.433839	0.600866	0.683963	-0.691874	-1.17703	-1.53098	0.191763	-0.16532	0.301346
lbp_3D_m2_glrlm_RunEntropy	-0.297942	0.712465	-2.43333	-2.44477	-2.42813	-2.2368	-2.57065	0.474067	1.04054	-0.28063	0.610815	0.205664	0.604436	-1.15163	0.631722	0.694494	0.304367	0.713009	0.600304	0.625037	0.637833	0.365753	0.64846	0.917651	-0.815551	-1.13548	0.021251	-0.529252	2.27304	0.256012	0.30368	0.286628	0.0208208	0.824429	0.0978613	0.798713	0.0334065	0.892252	-0.148645	0.236957	-2.37049	0.368964	0.693382	0.33003	-0.40713	-1.01093	0.499579	-0.397905	0.745482
lbp_3D_m2_glrlm_RunLengthNonUniformity	-0.573627	0.14924	4.89182	1.94311	1.2876	6.68645	0.545968	-0.235822	0.958038	-0.468017	-0.210244	-0.400881	-0.296536	-0.634947	0.213866	0.0272205	-0.412416	-0.306747	-0.24924	-0.0448817	-0.0996045	-0.455151	-0.0792729	1.10206	-0.568548	-0.573362	-0.421373	-0.602964	-0.648063	-0.199498	-0.514541	-0.445363	-0.539814	-0.0861796	-0.559404	-0.127431	-0.532276	1.21013	-0.491423	-0.444944	0.187284	-0.36384	0.32928	-0.225866	-0.489996	-0.546974	-0.331468	-0.453751	-0.249409
lbp_3D_m2_glrlm_RunLengthNonUniformityNormalized	-0.0509307	-0.434369	2.47736	2.57904	2.42493	2.3868	2.61272	-0.236336	-0.408249	0.161974	0.0467848	-0.298823	-0.494151	0.745609	-0.432753	-0.116845	-0.414423	-0.548754	-0.302255	-0.392804	-0.46459	-0.422013	-0.0209651	-0.4891	-0.450761	0.178305	-0.266725	-0.0678221	-3.42716	0.0439103	-0.297659	-0.119582	0.0425179	-0.510092	-0.434717	-0.564464	-0.32367	-0.434454	0.25148	-0.345829	2.67221	-0.00373926	-0.271141	-0.49311	-0.293523	-0.150818	-0.155742	0.333569	-0.514866
lbp_3D_m2_glrlm_RunPercentage	0.10105	-0.429989	2.32763	2.40869	2.17328	2.19606	2.31978	-0.229576	-0.469512	-0.151157	0.176156	-0.32059	-0.468829	0.988896	-0.622392	0.0645842	-0.323878	-0.42842	-0.24834	-0.293976	-0.366778	-0.399612	0.0688634	-0.682077	-0.319197	0.234634	-0.146553	0.17882	-4.55596	0.0639426	-0.228676	-0.128927	0.225311	-0.538588	-0.37991	-0.4898	-0.140854	-0.457558	0.210185	-0.434356	2.39277	0.0920502	-0.187962	-0.548537	-0.203424	-0.150977	-0.299916	0.291135	-0.457853
lbp_3D_m2_glrlm_RunVariance	-0.494719	0.11824	-1.21132	-1.18549	-0.86035	-0.424499	-0.810311	0.073075	0.207354	1.81534	-0.569139	0.263457	0.577408	-1.03067	1.42297	-0.548134	-0.0609716	-0.2994	-0.0943333	-0.134042	-0.0897721	0.163149	-0.451021	1.41188	-0.00914406	-0.354842	-0.317093	-0.670264	7.1396	-0.275903	-0.194855	-0.0226549	-0.622819	0.243628	0.167036	-0.161485	-0.458586	0.219821	0.0735689	0.612546	-0.98929	-0.319765	-0.296676	0.463952	-0.0336406	0.112734	0.744504	-0.0869118	0.00470762
lbp_3D_m2_glrlm_ShortRunEmphasis	0.0562937	-0.339568	2.27216	2.34391	2.22857	2.20624	2.36008	-0.189778	-0.31006	0.0901408	0.172613	-0.180373	-0.50644	0.808946	-0.440268	0.0359018	-0.329674	-0.433812	-0.240867	-0.335405	-0.390445	-0.404592	0.112899	-0.531133	-0.516172	0.101746	-0.176363	0.0344135	-4.622	0.108703	-0.267027	-0.0101185	0.179644	-0.428099	-0.485885	-0.437324	-0.196253	-0.351712	0.187038	-0.316897	2.40696	0.0841046	-0.164793	-0.454018	-0.279636	-0.160483	-0.149877	0.235841	-0.447921
lbp_3D_m2_glrlm_ShortRunHighGrayLevelEmphasis	0.501869	-0.228879	2.00822	0.27986	0.233902	-0.00695784	0.539043	-0.198756	-0.874246	1.18417	-0.869388	0.157735	-0.167671	1.51396	0.245844	-1.12004	0.154776	-0.493258	-0.429737	-0.34385	-0.282601	0.0361464	-0.645319	-0.370543	1.34602	1.36888	0.29011	0.659768	-2.64095	0.00218873	0.199044	-0.013588	0.217674	-0.537532	0.368098	-0.501982	-0.00390631	-0.513715	0.674615	0.211123	0.611653	-0.217672	-0.507152	0.379946	0.987316	1.63056	-0.242783	0.949039	-0.494102
lbp_3D_m2_glrlm_ShortRunLowGrayLevelEmphasis	-0.632147	0.0356806	-0.980551	-0.117644	-0.29877	0.0297921	-0.381163	0.213942	1.41072	-0.568005	1.83235	-0.573207	-0.123568	-0.483927	-0.124919	1.63838	-0.652685	0.159485	0.510267	0.179109	0.0960536	-0.390989	1.68115	0.461412	-1.78989	-1.69138	-0.726332	-1.15001	-1.7731	0.19167	-0.300661	0.0828995	0.063234	0.364554	-0.536138	0.523941	-0.460523	0.662995	0.0113041	-0.652657	-0.0656652	0.822877	0.843947	-0.867573	-1.47339	-1.85999	0.242475	-0.207333	0.358614
lbp_3D_m2_glszm_GrayLevelNonUniformity	-0.295973	-0.233965	5.63694	2.42416	1.61857	6.51478	0.958676	-0.245722	-0.130311	-0.286415	-0.261742	-0.28156	-0.271116	-0.3075	-0.239358	-0.243295	-0.288346	-0.277148	-0.274579	-0.239644	-0.249365	-0.28772	-0.241415	-0.10698	-0.306746	-0.301467	-0.276757	-0.302337	-0.294963	-0.252129	-0.286446	-0.280428	-0.295327	-0.191305	-0.294681	-0.216736	-0.295812	-0.132845	-0.280542	-0.287697	0.558144	-0.273674	-0.193665	-0.243825	-0.299562	-0.2914	-0.270492	-0.268241	-0.239229
lbp_3D_m2_glszm_GrayLevelNonUniformityNormalized	-1.10031	0.541497	-0.0187627	-0.314372	-0.197669	-0.391172	-0.0898921	-0.695998	1.91436	-0.276571	-0.528723	-0.978171	0.2062	-1.0926	-0.189393	-0.221272	-1.25507	0.847166	-0.0787747	-0.286939	-0.730449	-0.502935	-0.329909	0.0151697	-0.714767	-1.01703	-0.880209	-0.638754	0.539755	-0.853563	-0.0757767	-0.0648951	-0.961515	1.68996	1.02326	1.35629	-0.847009	1.50943	0.300658	0.145177	-0.337174	-0.874768	0.199482	1.08719	-1.49555	0.147636	-0.155843	1.31682	2.63137
lbp_3D_m2_glszm_GrayLevelVariance	1.6271	0.484479	-1.1852	-1.13	-1.2458	-1.04901	-1.30922	0.0574069	-0.507124	-0.614514	0.694061	1.63705	-0.157839	0.0139723	-0.580339	0.75061	1.00042	2.00898	0.767717	0.0473426	0.756581	0.669627	-0.0995395	-0.996931	-0.464111	-0.218695	1.3841	-0.118043	-1.55972	0.558727	0.182895	0.21158	1.31976	-0.353125	-0.30475	-1.30932	0.98966	-0.814196	-1.41565	-0.379309	-1.11195	0.575191	0.450643	-0.993046	0.920917	-1.27735	-0.105313	-1.76141	0.0241424
lbp_3D_m2_glszm_HighGrayLevelZoneEmphasis	1.1441	-0.701212	2.89635	1.86869	2.03243	1.7827	2.09938	0.166156	-1.32105	0.103509	-0.30671	0.490485	-0.782366	-0.0791953	-0.704236	-0.382786	0.30833	-0.0680339	-0.393501	-0.429964	-0.13584	-0.307576	-0.457061	-0.813708	0.108317	0.983374	0.262173	0.190053	0.655227	-0.13277	-0.30671	-0.591729	0.340475	-1.2193	0.420837	-1.42019	0.064564	-1.32665	0.0123285	-0.86729	2.1458	-0.0747307	-0.633441	-1.28552	0.588611	0.0364372	-0.689812	-0.0479433	-1.2188
lbp_3D_m2_glszm_LargeAreaEmphasis	-0.664207	1.03265	-0.721736	-0.721854	-0.721137	-0.720602	-0.721427	-0.365097	2.73818	-0.508433	-0.301049	-0.388492	-0.0883706	-0.711111	1.3481	0.116526	-0.360515	0.123465	0.00163377	0.118449	0.0738228	-0.424017	-0.143491	2.1436	-0.481346	-0.641788	-0.509637	-0.674537	-0.653973	-0.300995	-0.584308	-0.485209	-0.640898	-0.0222224	-0.580386	0.076639	-0.565496	3.93347	-0.606341	-0.336293	-0.72173	-0.475383	0.651331	0.0537198	-0.418262	-0.585512	-0.321064	-0.568852	-0.0201157
lbp_3D_m2_glszm_LargeAreaHighGrayLevelEmphasis	-0.670462	1.06663	-0.724563	-0.724695	-0.724365	-0.724113	-0.724499	-0.342897	2.63259	-0.452269	-0.341935	-0.381517	-0.0450867	-0.711622	1.75943	-0.0511816	-0.314635	0.016694	-0.0161835	0.132201	0.0294151	-0.428627	-0.186108	2.42089	-0.442299	-0.638776	-0.536282	-0.678253	-0.630633	-0.312652	-0.57582	-0.49665	-0.64787	-0.0336402	-0.574004	0.0791383	-0.585873	3.81856	-0.582133	-0.338746	-0.724605	-0.457268	0.59227	0.094008	-0.406881	-0.56802	-0.309409	-0.539517	-0.0527441
lbp_3D_m2_glszm_LargeAreaLowGrayLevelEmphasis	-0.647733	0.878455	-0.699448	-0.699507	-0.698144	-0.697123	-0.698689	-0.396784	3.10385	-0.55472	-0.218055	-0.416227	-0.167606	-0.691986	0.845265	0.351266	-0.405189	0.192921	-0.0159029	0.0545719	0.0527833	-0.435036	0.108735	1.62406	-0.526435	-0.636407	-0.501383	-0.658499	-0.660525	-0.31668	-0.586296	-0.484008	-0.621959	-0.0623929	-0.580387	0.00818156	-0.550498	3.88577	-0.610762	-0.362763	-0.6992	-0.486244	0.616038	-0.0590865	-0.450321	-0.599603	-0.357196	-0.575841	-0.0202409
lbp_3D_m2_glszm_LowGrayLevelZoneEmphasis	-0.503607	0.977391	-2.09114	-1.90803	-1.98376	-1.84395	-2.00061	-0.489343	1.49995	-0.768255	0.431981	0.100185	0.656532	-0.133074	0.276956	0.659266	-0.0335356	0.97357	0.647781	0.221624	0.305322	0.505605	0.179723	0.184566	-0.649906	-1.20502	0.188658	-0.600947	-1.52176	0.188921	0.0910785	0.595277	0.0501421	1.3935	-1.03275	1.09527	0.17894	1.2708	-1.01685	0.685661	-1.95906	0.112695	0.904791	1.04463	-0.320212	-0.98178	0.576283	-1.20547	1.72703
lbp_3D_m2_glszm_SizeZoneNonUniformity	-0.28676	-0.260235	5.33396	2.58766	1.71459	6.40674	1.06423	-0.266372	-0.220106	-0.283219	-0.270562	-0.275551	-0.281635	-0.289489	-0.262278	-0.26723	-0.279045	-0.283303	-0.28101	-0.251772	-0.269946	-0.283513	-0.246183	-0.214156	-0.29331	-0.286687	-0.272539	-0.285276	-0.287021	-0.249398	-0.284394	-0.284394	-0.288761	-0.251649	-0.291272	-0.262684	-0.286687	-0.211151	-0.285213	-0.280573	0.713398	-0.269565	-0.243376	-0.246718	-0.283791	-0.275224	-0.274303	-0.276394	-0.272842
lbp_3D_m2_glszm_SizeZoneNonUniformityNormalized	-0.640868	-0.294898	1.97042	2.22395	2.27656	1.80663	2.5253	-0.877946	0.0285368	-0.490015	-0.555977	-0.16958	-0.965074	1.04582	-0.583253	-0.809127	-0.21501	-0.673186	-0.834407	0.0509457	-1.02232	-0.538205	0.456264	-0.815243	-0.763984	0.273638	-0.11788	1.22073	-0.0122551	0.39741	-0.595069	-0.975128	-1.04715	-0.386905	-1.02942	-0.609428	-0.513628	0.227292	-0.964048	0.311408	2.70063	-0.0129765	-0.509524	1.4768	0.260403	1.92961	-0.310641	-0.0281616	-0.404438
lbp_3D_m2_glszm_SmallAreaEmphasis	-1.04828	-0.0738394	1.92675	2.10463	2.13592	1.80768	2.30288	-0.832261	0.24421	-0.355208	-0.376512	-0.0417278	-0.911566	0.772707	-0.38936	-0.655256	-0.0574744	-1.52516	-0.797536	0.272785	-1.0045	-0.402453	0.66345	-0.779267	-1.56991	0.240505	0.0726224	0.97474	0.0790103	0.596373	-0.529774	-1.05944	-1.12285	-0.301804	-1.18708	-0.488778	-0.389419	0.45426	-0.940074	0.408215	2.41661	0.0480512	-0.320348	1.50334	0.141327	1.81433	-0.156449	0.178075	-0.228404
lbp_3D_m2_glszm_SmallAreaHighGrayLevelEmphasis	-0.211117	-0.626078	3.25594	2.53667	2.70323	2.30439	2.83322	-0.245372	-0.639215	-0.0619941	0.132343	0.172578	-0.850951	-0.540414	-0.604857	-0.257266	0.533113	-0.644516	-0.180844	0.125816	-0.195473	-0.631854	-0.154069	-0.520165	-0.653	0.0204651	-0.219244	0.13679	0.158369	0.241721	-0.628863	-0.58881	-0.756771	-0.875884	0.157654	-0.836558	-0.394827	-0.573983	0.00209896	-0.732786	3.00191	0.365456	-0.347858	-0.55386	0.328251	0.351122	-0.40427	0.019815	-0.867225
lbp_3D_m2_glszm_SmallAreaLowGrayLevelEmphasis	-0.579149	1.31135	-1.72419	-1.4978	-1.60104	-1.45675	-1.58359	-0.521444	1.25369	-1.26577	-0.305187	0.240725	0.246824	1.09249	0.0991391	-0.229459	-0.141761	0.0189217	-0.124649	-0.259639	-0.762802	0.970271	0.611586	-0.553065	-1.49708	-0.610802	0.899832	0.321125	-1.55104	0.200398	0.184503	-0.0962978	0.0775636	1.10058	-1.8684	0.438423	0.047958	1.29618	-1.84674	0.962583	-1.5285	-0.0658079	0.2632	2.19325	0.0196449	-0.07979	0.420987	-1.29508	1.39773
lbp_3D_m2_glszm_ZoneEntropy	-0.193219	0.48457	-1.03884	-1.17227	-1.19895	-0.721294	-1.49612	1.72146	0.261364	0.0838123	1.2705	0.607201	1.09547	-1.86417	1.15622	1.63777	0.452139	-0.032653	0.920702	0.584562	1.48374	0.0838123	0.199829	1.78046	-1.23849	-0.834282	0.529402	-1.25114	-1.22219	0.665505	0.138369	0.69808	0.575741	0.0971548	-0.834282	0.449975	0.185073	0.212394	-0.258689	-0.865712	-1.58445	0.754371	1.27192	-1.27926	-0.0630103	-1.93612	0.732071	-0.510269	-0.163046
lbp_3D_m2_glszm_ZonePercentage	-0.077793	-0.461322	2.96848	3.16985	2.7504	2.65336	3.00619	-0.267829	-0.473591	-0.289952	-0.356067	-0.331039	-0.413304	0.232941	-0.461914	-0.411134	-0.366007	-0.462084	-0.435314	-0.386479	-0.381127	-0.353769	-0.354961	-0.414698	-0.418932	-0.203055	-0.262355	-0.125323	-0.0840487	-0.293379	-0.250614	-0.307253	-0.215346	-0.338234	-0.312799	-0.371922	-0.290755	-0.48823	-0.201067	-0.393055	3.12988	-0.285721	-0.402689	-0.382084	-0.376915	-0.224602	-0.35218	-0.216785	-0.406066
lbp_3D_m2_glszm_ZoneVariance	-0.649055	1.01624	-0.699939	-0.70004	-0.699346	-0.698807	-0.699615	-0.351439	2.76462	-0.502656	-0.301141	-0.385624	-0.103741	-0.692339	1.34202	0.109551	-0.365586	0.0742164	-0.0252913	0.123032	0.0788837	-0.427798	-0.137754	2.20572	-0.513816	-0.631912	-0.500423	-0.661518	-0.638668	-0.288437	-0.576461	-0.481278	-0.631901	-0.00807887	-0.580742	0.085014	-0.561835	3.97526	-0.595081	-0.350369	-0.699916	-0.467858	0.667485	0.05772	-0.428945	-0.575316	-0.320811	-0.557441	-0.0292
lbp_3D_m2_ngtdm_Busyness	-0.813682	0.643245	2.6168	0.769428	0.415556	5.24206	-0.243995	-0.233047	1.36064	-0.656059	-0.316459	-0.487932	-0.311377	-0.903801	0.669236	0.830607	-0.501252	-0.25372	-0.162486	0.22305	0.124959	-0.566272	0.463776	2.31199	-0.79472	-0.831098	-0.585722	-0.854766	-0.888652	-0.176419	-0.671873	-0.59123	-0.740493	0.194682	-0.778002	0.0986043	-0.767863	3.02982	-0.693655	-0.580723	-0.41736	-0.391508	1.09309	-0.235911	-0.691108	-0.778814	-0.372392	-0.654396	-0.11013
lbp_3D_m2_ngtdm_Coarseness	0.479478	-0.368687	-0.416407	-0.341306	-0.317548	-0.423425	-0.212815	-0.271649	-0.412663	-0.126283	-0.28661	-0.190466	-0.258594	2.12497	-0.386633	-0.341336	-0.198695	-0.244284	-0.268311	-0.335114	-0.320811	-0.11237	-0.333994	-0.413496	0.146639	0.439006	-0.109162	0.897269	0.934283	-0.266632	-0.00729039	-0.0711408	0.222984	-0.326809	0.224503	-0.3201	0.244158	-0.416109	-0.018309	-0.111815	-0.119791	-0.210438	-0.377272	-0.291166	-0.0272308	0.103087	-0.222357	-0.0866513	-0.280501
lbp_3D_m2_ngtdm_Complexity	-0.130636	0.263185	-1.28894	-2.08837	-1.97429	-1.65882	-2.05676	-0.103973	3.91672	0.666815	3.94872	0.185457	0.00811155	0.540362	0.643606	0.183299	0.312449	-0.0332556	-0.000943111	0.0740251	-0.0436397	0.138653	0.673395	0.128896	0.473768	-0.046657	-0.198006	-0.0695301	-1.03149	-0.0922378	0.429417	-0.159146	0.0198626	0.00652347	-0.0585769	0.111011	-0.384687	0.312942	0.394774	0.0122239	-2.00883	0.456907	0.181184	0.0252835	-0.0235623	0.296582	0.127875	0.354876	0.104418
lbp_3D_m2_ngtdm_Contrast	-0.634914	0.481522	-1.50256	-1.82336	-1.84963	-1.58913	-1.89001	0.271506	0.029561	0.275668	0.11304	-0.281861	0.244539	0.0684281	0.693295	1.40589	0.0110984	0.203673	0.518687	0.42559	0.172503	-0.127675	2.24521	0.766758	-1.32944	-1.43499	-0.699062	-0.951775	-1.67628	0.21751	0.301962	0.0272976	0.198744	0.384134	-0.307151	0.596781	-0.692456	1.00302	0.717874	-0.510396	-1.676	1.36092	0.970342	-0.612837	-1.16817	-1.49686	0.462186	0.603592	0.470329
lbp_3D_m2_ngtdm_Strength	0.674432	-0.523783	-0.580839	-0.47584	-0.440687	-0.598869	-0.284087	-0.371126	-0.557957	0.0305095	-0.306237	-0.23413	-0.350539	4.13447	-0.522068	-0.511346	-0.206533	-0.393682	-0.401338	-0.478313	-0.467738	-0.157081	-0.486546	-0.583063	0.764272	1.13146	-0.167819	1.32817	2.8127	-0.396629	0.0418514	-0.142392	0.256659	-0.47728	0.485663	-0.469779	0.171556	-0.592217	0.115274	-0.139785	-0.167622	-0.298278	-0.545382	-0.383853	0.115672	0.602424	-0.324262	0.00892985	-0.417388
log_sigma_1_0_mm_3D_firstorder_10Percentile	0.393719	0.559745	1.01967	0.982537	0.997546	0.989118	0.992043	-0.219958	-0.512167	-0.625909	-0.300844	0.252938	-0.525667	-0.394979	-0.509064	-3.39031	-1.85778	0.493128	-0.226153	-2.00737	-0.551966	0.756308	-3.04088	-0.965428	0.958473	0.409632	0.269686	0.367292	-2.1196	-1.65663	0.559527	0.400323	0.626312	-0.258885	0.048968	-0.000290123	0.619629	0.405426	-1.19983	0.462233	0.962725	-0.106265	0.199921	0.628458	0.860725	1.01121	-0.750207	0.245459	0.185705
log_sigma_1_0_mm_3D_firstorder_90Percentile	0.748785	-0.601771	0.317904	0.906409	0.652294	-0.00725772	2.57202	-1.01811	-0.979863	-0.437899	-1.247	-0.524383	-0.865038	1.413	-1.7425	0.363784	-0.130126	-0.280465	0.629909	0.150743	-0.383488	0.636001	-0.0637638	-1.27721	0.719122	0.213514	-0.00529195	-0.194786	-2.00546	0.106091	1.01599	-0.0667466	-0.850309	-0.371229	0.305497	-0.703607	0.738989	-0.744371	0.107114	0.115663	1.71475	0.072013	-0.981459	-0.432124	0.652345	0.524623	-0.621307	-0.376798	-0.387882
log_sigma_1_0_mm_3D_firstorder_Energy	-0.695692	0.372214	4.40144	1.89545	1.32451	6.01504	0.637379	-0.295125	1.28852	-0.60714	-0.33319	-0.476118	-0.316294	-0.795972	0.186738	-0.0255113	-0.504086	-0.272278	-0.178932	0.0127197	-0.00915068	-0.469256	-0.0838922	1.35506	-0.655713	-0.712685	-0.458444	-0.754977	-0.78579	-0.231833	-0.570278	-0.509412	-0.67716	0.0381116	-0.670731	-0.031811	-0.605437	1.86277	-0.615407	-0.486417	0.145335	-0.408869	0.450977	-0.151195	-0.529307	-0.637419	-0.401256	-0.588265	-0.192233
log_sigma_1_0_mm_3D_firstorder_Entropy	0.064506	-0.251794	-0.471067	-0.609971	-0.818644	-1.40002	-0.193506	0.0986112	0.109725	0.252016	-0.0797714	-0.469679	0.0810677	-2.18376	-0.515309	2.41643	1.17639	0.0472545	1.21862	1.8838	1.01693	0.410917	1.74233	0.479316	-0.178727	-0.451145	0.526361	-0.982762	-1.20058	1.57761	0.553095	0.401414	-1.58882	0.763183	-0.153629	0.302029	0.227919	0.061086	0.573031	0.336014	-0.576763	0.906472	-0.242451	0.0190513	0.333857	-0.224944	0.489327	-0.17418	0.572278
log_sigma_1_0_mm_3D_firstorder_InterquartileRange	0.350994	-0.734713	-0.315345	1.60862	1.1924	-0.0861781	2.18507	-0.555266	-1.19271	-0.328146	-1.04345	-0.844557	-0.47033	1.00704	-0.867568	1.94403	0.972353	-0.557897	0.133124	1.75117	0.107984	0.153934	0.433228	-0.363017	0.0322961	-0.37454	-0.229468	-0.550124	-0.231203	0.571857	0.339461	0.0016082	-1.29966	-0.408007	-0.286969	-0.81554	0.159262	-0.824554	0.456847	0.0497281	2.63706	0.192031	-1.06009	-0.698959	-0.1213	-0.329706	-0.469387	-0.456397	-0.226702
log_sigma_1_0_mm_3D_firstorder_Kurtosis	-0.757988	-0.216402	1.02344	0.401235	-0.74612	1.53997	-0.529351	0.27656	0.700681	-0.063032	1.11014	-0.45802	-0.45003	-1.00919	-0.797993	-1.20065	-1.10337	0.383407	0.53172	-1.35292	-0.585703	0.582593	-0.626503	-0.320119	-0.315954	-0.506668	-0.0270781	0.173502	-1.2649	-0.787734	0.553608	0.502757	2.68763	0.876562	-0.20813	2.23282	-0.828203	1.34342	-0.737375	-0.404138	0.761254	0.350284	0.958709	0.921621	-0.556033	-0.59389	-0.568555	-1.35036	0.587594
log_sigma_1_0_mm_3D_firstorder_Maximum	-0.425097	-0.727448	1.57272	3.26967	1.57502	2.31149	2.47423	-0.970057	-0.590723	0.161338	-1.25643	-0.913296	-0.444362	-0.349342	-1.01819	0.540161	0.407611	-0.185538	0.906949	0.1673	0.41373	-0.33777	-0.225931	-0.692309	0.336012	-0.22443	-0.151271	-0.559397	-1.49992	0.21469	0.0357714	-0.0773906	-0.0626479	-0.563726	-0.506416	0.823466	0.0424616	-0.605559	-0.321091	-0.130461	4.41941	1.09605	-0.886894	-0.312807	-0.330649	-0.63189	-0.528899	-1.20803	0.198674
log_sigma_1_0_mm_3D_firstorder_Mean	0.536858	-0.34305	0.611347	1.27103	1.46398	0.416063	2.09037	-0.880417	-1.0765	-0.799782	-1.26842	-0.571489	-0.597003	1.25411	-1.50927	-1.74979	-1.11519	-0.205068	-0.0368387	-0.980667	-0.502956	0.637582	-0.99304	-1.35386	1.1941	0.317159	0.180661	-0.171261	-2.92013	-0.624548	0.796722	0.012059	-0.359763	-0.504231	0.0663142	-0.604415	0.784982	-0.549274	-0.167246	0.188598	1.78532	-0.0704306	-0.836602	-0.105512	1.00698	1.06274	-0.64153	-0.269255	-0.264878
log_sigma_1_0_mm_3D_firstorder_MeanAbsoluteDeviation	0.308866	-0.895956	-0.33311	0.761606	0.439657	-0.262132	1.88387	-0.702622	-0.815196	-0.0725703	-0.684982	-0.802469	-0.49234	1.16628	-1.2675	2.18359	0.893621	-0.619184	0.753239	1.4955	0.00721053	0.211388	1.39598	-0.547129	0.218552	-0.261673	-0.188172	-0.393015	-0.437752	0.919643	0.730115	0.167993	-0.919593	-0.145299	0.193374	-0.597261	0.131412	-0.869981	0.639378	0.0195964	1.85567	0.448564	-0.99124	-0.783224	-0.199379	-0.378866	-0.319733	-0.742473	-0.28064
log_sigma_1_0_mm_3D_firstorder_Median	0.336345	-0.607063	0.0603018	0.613941	1.45464	-0.306547	1.43157	-0.694832	-0.841808	-0.789574	-0.911332	-0.915671	-0.52216	1.51519	-1.30555	-1.74674	-1.03516	-0.406807	-0.188593	-1.00872	-0.374938	0.617596	-0.272733	-0.962328	1.34302	0.225929	0.259552	-0.404626	-3.36096	-0.212643	1.15386	0.0749601	-0.696785	-0.364829	0.230491	-0.535219	0.570789	-0.589883	0.398834	-0.0894213	0.455578	-0.291302	-0.843401	-0.109541	1.21288	1.25855	-0.539667	-0.32845	-0.227429
log_sigma_1_0_mm_3D_firstorder_Minimum	-0.0859909	0.0179007	1.97634	1.96995	1.97809	1.97648	1.96747	-0.508781	-1.15663	-0.288646	-0.689433	0.147121	0.12648	0.129641	0.894624	-1.25834	-0.212568	-0.021365	-1.84907	-0.435099	-0.0764178	-0.71712	-1.60372	-0.425322	0.416064	0.950417	-0.363607	-0.128903	0.381994	-0.810531	-1.04789	-0.89941	1.23341	-1.58351	-0.13215	-1.49649	0.825615	-0.687511	-0.581142	0.0256504	1.96328	-0.489744	-0.421759	-0.324857	0.331252	0.648232	-0.190354	1.07825	-0.754393
log_sigma_1_0_mm_3D_firstorder_Range	-0.320852	-0.679303	-0.121438	1.43529	-0.120721	0.553981	0.709891	-0.485539	0.372543	0.375298	-0.604844	-0.95121	-0.50613	-0.421738	-1.63698	1.48688	0.540457	-0.152796	2.28842	0.496317	0.438616	0.257024	1.05891	-0.297424	-0.0210678	-0.955194	0.148601	-0.409794	-1.67295	0.835903	0.859599	0.63896	-1.03057	0.734083	-0.358786	1.93386	-0.612668	-0.0112065	0.164975	-0.139534	2.49188	1.38869	-0.478164	-0.0296849	-0.563737	-1.08932	-0.333416	-1.95547	0.77696
log_sigma_1_0_mm_3D_firstorder_RobustMeanAbsoluteDeviation	0.360998	-0.781592	-0.220074	1.18476	0.996663	-0.0614841	2.23064	-0.664849	-1.09088	-0.289886	-1.05529	-0.791915	-0.45982	0.902684	-0.987897	2.08564	1.02139	-0.628833	0.243907	1.7693	0.102955	0.240457	0.84271	-0.458869	-0.0405292	-0.316988	-0.235095	-0.544512	-0.122648	0.72267	0.456597	-0.0569854	-1.3263	-0.389652	-0.232742	-0.849325	0.214441	-0.858821	0.526704	0.0335199	2.25735	0.162756	-1.03203	-0.761135	-0.190365	-0.353287	-0.433027	-0.449715	-0.34969
log_sigma_1_0_mm_3D_firstorder_RootMeanSquared	0.513701	-0.462709	0.508553	1.2449	1.36496	0.32488	2.18744	-0.933177	-1.10045	-0.744367	-1.25	-0.668319	-0.644342	1.35474	-1.61342	-1.19266	-0.935113	-0.285007	0.159923	-0.723126	-0.504729	0.616807	-0.621766	-1.37278	1.15856	0.244308	0.131812	-0.214308	-2.86245	-0.436214	0.88903	0.0611602	-0.42681	-0.466701	0.126668	-0.614884	0.717443	-0.628824	-0.0794259	0.153396	1.92	0.0249275	-0.911148	-0.207944	0.901003	0.928729	-0.652636	-0.392198	-0.287349
log_sigma_1_0_mm_3D_firstorder_Skewness	0.0883572	0.581435	2.15404	1.58691	0.879251	2.25337	1.30682	-1.32159	-1.42593	0.228473	-2.22145	1.12524	-0.913898	-0.623282	0.251316	0.118582	0.0564102	-0.0299964	-0.728155	-0.0179476	-0.0102346	-0.92968	-1.22063	-0.848209	-0.641218	0.944868	-0.141394	-0.0170917	0.232394	-0.567405	-1.18717	-1.14269	3.1004	-1.48517	-1.139	-0.29296	0.74277	-1.15006	-0.83465	-0.00662298	1.84735	0.890546	-1.28202	-0.752632	-0.402772	-0.519719	-0.351867	0.274093	-0.865286
log_sigma_1_0_mm_3D_firstorder_TotalEnergy	-0.695692	0.372214	4.40144	1.89545	1.32451	6.01504	0.637379	-0.295125	1.28852	-0.60714	-0.33319	-0.476118	-0.316294	-0.795972	0.186738	-0.0255113	-0.504086	-0.272278	-0.178932	0.0127197	-0.00915068	-0.469256	-0.0838922	1.35506	-0.655713	-0.712685	-0.458444	-0.754977	-0.78579	-0.231833	-0.570278	-0.509412	-0.67716	0.0381116	-0.670731	-0.031811	-0.605437	1.86277	-0.615407	-0.486417	0.145335	-0.408869	0.450977	-0.151195	-0.529307	-0.637419	-0.401256	-0.588265	-0.192233
log_sigma_1_0_mm_3D_firstorder_Uniformity	-0.428272	0.0445834	0.469797	1.57373	1.75115	2.43759	0.848354	-0.304685	0.0251691	-0.3659	-0.0154965	0.154549	-0.202199	1.26057	0.0118379	-1.21231	-0.836042	-0.224004	-0.762382	-1.07086	-0.789537	-0.516772	-0.97798	-0.45783	-0.199607	-0.117588	-0.60084	0.386223	0.698479	-0.962659	-0.583398	-0.507087	1.07983	-0.572112	-0.253567	-0.281559	-0.442694	-0.11507	-0.61771	-0.410361	1.16453	-0.723452	0.180706	-0.249872	-0.487016	-0.169051	-0.428455	-0.250312	-0.540989
log_sigma_1_0_mm_3D_firstorder_Variance	0.0440265	-0.840137	-0.42624	0.326166	-0.0819799	-0.423153	1.57005	-0.630765	-0.536595	-0.00587928	-0.373115	-0.779764	-0.509719	1.16576	-1.0812	2.26222	0.555284	-0.567316	1.14577	1.04426	-0.219334	0.0990158	1.67608	-0.597178	0.231287	-0.345803	-0.249102	-0.340345	-0.68889	0.818689	0.89046	0.276275	-0.543693	0.00470728	0.366558	-0.30451	-0.13986	-0.675736	0.432916	-0.163555	1.67388	0.519164	-0.736539	-0.666342	-0.30305	-0.464202	-0.321006	-0.836708	-0.253352
log_sigma_1_0_mm_3D_glcm_Autocorrelation	0.0391091	-0.311099	-1.37499	-1.31825	-1.29502	-1.36892	-1.23936	0.216354	0.97742	-0.1945	0.287879	-0.498012	-0.45366	0.0210447	-1.17207	0.925775	-0.311204	-0.246299	2.50381	0.0494697	-0.254045	0.889555	1.73637	-0.0614886	-0.339222	-0.94031	0.24075	-0.131805	-1.10149	0.615936	1.42084	0.953308	-1.23487	1.92021	-0.081631	1.72352	-0.819605	0.464665	0.476983	-0.170861	-1.2641	0.366499	0.0474204	0.144271	-0.31608	-0.575979	-0.14726	-1.15907	0.677567
log_sigma_1_0_mm_3D_glcm_ClusterProminence	-0.250863	-0.562088	-0.217237	0.0211195	-0.260909	-0.157695	3.1828	-0.477733	-0.34143	-0.136636	-0.22103	-0.513919	-0.441467	0.0777741	-0.620448	1.54024	-0.0246663	-0.463244	1.2879	0.235444	-0.309569	-0.188879	1.20537	-0.479504	0.0858076	-0.431828	-0.344466	-0.396084	-0.509726	0.308848	0.704614	-0.0415016	-0.307691	-0.159852	0.232505	-0.236408	-0.316458	-0.430954	0.0184716	-0.220988	2.75108	0.483858	-0.495359	-0.496264	-0.429101	-0.492111	-0.416239	-0.60654	-0.348395
log_sigma_1_0_mm_3D_glcm_ClusterShade	0.228456	0.0424734	0.770398	0.794233	-0.0539439	0.675743	4.67161	-0.37093	-0.559152	0.0252545	-0.933738	0.229868	-0.408603	-0.741202	-0.135613	0.0391708	-0.155157	0.0383146	-0.978509	-0.243332	-0.0778078	-0.131204	-2.0322	-0.339102	-0.726652	0.121869	-0.192268	-0.0343899	-0.0210072	-0.818111	-0.939546	-0.498432	0.475263	-0.609029	-1.03007	-0.0554662	0.40961	-0.318759	-0.82286	0.0265942	3.45216	1.15692	-0.325255	-0.176505	-0.166694	-0.132885	-0.196557	-0.0806517	-0.268185
log_sigma_1_0_mm_3D_glcm_ClusterTendency	0.0284152	-0.816591	-0.259416	0.414438	0.0992171	-0.200356	2.55107	-0.736677	-0.542559	-0.212334	-0.407532	-0.652967	-0.490613	0.688031	-1.02189	2.32529	0.631397	-0.636488	0.939953	1.0217	-0.200095	-0.0337171	1.4583	-0.63099	0.249108	-0.369749	-0.300877	-0.374016	-0.291192	0.604825	0.691683	-0.0117548	-0.891405	-0.220597	0.333679	-0.525947	-0.120827	-0.685844	0.484936	0.0482423	1.9894	0.328898	-0.728899	-0.711678	-0.314722	-0.501974	-0.448318	-0.938987	-0.418065
log_sigma_1_0_mm_3D_glcm_Contrast	-0.215398	-0.761664	-0.785177	-0.0664488	-0.192857	-0.782745	0.735472	-0.643606	-0.27771	-0.176784	-0.150013	-0.866546	-0.22875	0.599646	-0.923454	3.08354	0.897686	-0.537914	0.753534	1.45095	-0.110365	-0.0525919	2.076	-0.442963	0.496559	-0.612671	-0.285681	-0.326355	-0.693599	0.917757	0.623322	-0.0374073	-0.922166	-0.0383343	0.0716482	-0.328893	-0.383796	-0.558678	0.786129	-0.262746	0.851901	0.154174	-0.543538	-0.594802	-0.332213	-0.339739	-0.270837	-0.795603	-0.224774
log_sigma_1_0_mm_3D_glcm_Correlation	0.622763	0.357005	2.49964	1.05247	1.19303	2.52181	1.84401	-0.507427	-0.987191	-0.573362	-0.905505	2.02893	-0.963235	-0.0134517	0.34468	-1.13104	-0.779878	-0.0922611	-0.175823	-1.02681	-0.352171	-0.0228626	-1.15839	-0.920388	-0.767299	1.28901	-0.0109581	-0.0222757	2.11154	-0.97463	-0.185841	-0.143631	0.0704585	-0.710337	0.318101	-0.756013	0.918126	-0.357138	-0.736198	0.868092	0.690201	0.116704	-0.630501	-0.209851	0.142914	-0.451407	-0.707024	-1.27294	-0.649712
log_sigma_1_0_mm_3D_glcm_DifferenceAverage	-0.0555925	-0.889409	-1.21451	-0.0341074	-0.219934	-1.20272	0.610271	-0.663826	-0.489376	-0.148786	-0.298979	-1.09905	-0.229049	0.978577	-1.0804	2.78915	1.40618	-0.564535	0.581028	1.6796	0.155172	0.0846796	1.83698	-0.411871	0.524445	-0.494076	-0.0402575	-0.258848	-0.866852	1.0393	0.688322	-0.0970803	-1.23875	-0.00846698	0.0722771	-0.455703	-0.103342	-0.706146	1.10669	-0.25993	0.577708	0.289855	-0.725117	-0.651101	-0.235127	-0.132125	-0.216152	-0.772552	-0.102686
log_sigma_1_0_mm_3D_glcm_DifferenceEntropy	-0.180754	0.099538	-0.872414	-0.937684	-2.1713	-1.39422	-2.03326	0.0861224	0.398108	0.138493	0.419207	-0.403842	0.35801	-2.27	-0.272326	2.10949	1.15145	0.331204	1.00287	1.6314	0.929509	0.551251	1.73132	0.463663	0.0782128	-0.777467	0.496482	-0.627871	-0.624285	1.24052	0.584044	0.354064	-0.803591	0.785799	-0.0663882	0.421623	0.289101	0.293381	0.596751	0.318098	-2.90006	0.758329	0.213216	0.248943	0.14222	-0.189621	0.441898	-0.373486	0.693184
log_sigma_1_0_mm_3D_glcm_DifferenceVariance	-0.180948	-0.790561	-0.668414	-0.0205392	-0.328874	-0.673136	1.08698	-0.681567	0.0323177	-0.0530925	0.199117	-0.921915	-0.137258	0.367353	-1.0811	2.92125	0.394795	-0.484486	1.37834	1.21482	-0.180813	0.0476997	2.5289	-0.478448	0.832247	-0.724259	-0.3764	-0.245119	-0.652511	1.11545	0.936014	0.288146	-0.965549	0.177618	0.330237	-0.0709928	-0.535725	-0.438224	0.632321	-0.101413	1.11677	0.316141	-0.382148	-0.558332	-0.289901	-0.410016	-0.199209	-0.978064	-0.162481
log_sigma_1_0_mm_3D_glcm_Id	-0.541318	0.230886	2.16475	1.97594	3.41394	3.77215	2.61718	-0.0988388	0.281834	-0.207158	0.0440642	0.36654	0.151313	-0.821309	0.176469	-1.05018	-0.909088	-0.0552622	-0.510846	-0.791629	-0.557313	-0.439098	-0.822146	-0.0455887	-0.526273	-0.279999	-0.591985	-0.297981	0.717296	-0.743418	-0.635708	-0.279596	0.453741	-0.33828	-0.377597	-0.10417	-0.522311	0.126294	-0.828657	-0.133576	1.81967	-0.532473	0.346145	0.0872793	-0.289614	-0.437431	-0.172536	-0.198562	-0.386763
log_sigma_1_0_mm_3D_glcm_Idm	-0.519122	0.0276857	1.98561	2.21848	3.87699	3.92899	2.97682	-0.212929	0.0782058	-0.265209	-0.09614	0.0973552	0.0448266	-0.624151	-0.0423698	-0.73422	-0.641873	-0.169884	-0.457843	-0.559718	-0.49011	-0.409874	-0.619309	-0.138616	-0.470732	-0.319533	-0.548604	-0.356995	0.447463	-0.582948	-0.505714	-0.310803	0.13304	-0.345402	-0.407127	-0.236469	-0.473838	-0.0554766	-0.624164	-0.230835	1.91977	-0.475736	0.125634	-0.0635933	-0.323733	-0.39615	-0.219016	-0.314824	-0.386671
log_sigma_1_0_mm_3D_glcm_Idmn	0.0278164	0.714649	1.01787	0.742901	0.0665665	1.16801	-0.298389	0.602941	0.571716	0.428171	-0.283429	0.802516	-0.167746	-1.481	0.408081	-1.4148	-0.685199	0.623841	0.566825	-1.24426	0.35861	0.247045	-1.06734	0.373638	-0.647702	0.142285	0.410248	0.108948	-0.531002	-0.348115	-0.0194157	0.46678	0.924487	0.496772	-0.445705	1.08278	-0.05475	0.743133	-0.905242	0.230669	0.533879	0.594532	0.468002	0.759184	-0.0156021	-0.693382	0.0945548	-0.786805	0.666653
log_sigma_1_0_mm_3D_glcm_Idn	-0.183222	0.665522	1.48197	0.827662	0.268785	1.69728	-0.0336869	0.477264	0.858138	0.436728	0.035589	0.795225	-0.0339241	-1.52784	0.0422826	-1.43828	-1.10768	0.580905	0.663786	-1.31422	0.0918489	0.0873127	-0.922947	0.297896	-0.50788	-0.199536	0.110393	0.0228954	-0.263431	-0.449222	-0.111466	0.541313	0.967993	0.478699	-0.272853	1.34575	-0.435246	0.858672	-1.06934	0.251704	0.774264	0.494205	0.638411	0.759504	-0.14987	-0.878015	0.0458328	-1.11472	0.566852
log_sigma_1_0_mm_3D_glcm_Imc1	-1.21006	1.42405	0.506254	-0.389945	-0.843242	0.591349	-1.0388	0.52949	1.58796	-0.532852	0.607826	0.398677	0.316223	-1.73062	1.56496	-0.234136	-0.599815	0.666405	0.0663616	-0.0791575	0.362338	-0.222946	0.0176768	1.55673	-1.08344	-1.32996	-0.309266	-1.1127	-0.493123	-0.25001	-0.676268	-0.272562	0.18567	0.709613	-0.772849	0.883714	-0.686763	1.84341	-1.08527	-0.279557	-1.40329	-0.323845	1.40988	0.662383	-0.642506	-0.937834	0.111144	-0.456915	0.468618
log_sigma_1_0_mm_3D_glcm_Imc2	0.394902	-0.579775	0.190731	0.32319	0.297521	-0.0734928	0.321693	0.301913	-0.910557	0.389983	0.285718	0.306586	0.347019	0.38257	-1.06382	0.393847	0.394085	0.26884	0.381956	0.390678	0.363487	0.385267	0.388482	-0.728168	0.394063	0.393817	0.387731	0.39182	0.382625	0.391282	0.393184	0.386154	0.289436	0.295003	0.391365	0.196964	0.392338	-2.21304	0.394938	0.386783	0.361115	0.389989	-0.519626	0.267918	0.391438	0.392252	0.371361	0.38402	0.339224
log_sigma_1_0_mm_3D_glcm_InverseVariance	-0.450368	0.241373	1.77508	2.25023	2.76021	3.10134	1.19346	-0.171942	0.305572	-0.161708	0.0152395	0.335427	0.212086	-0.846621	0.150751	-0.940578	-0.840288	-0.069879	-0.546958	-0.65497	-0.56953	-0.457909	-0.727502	-0.0118722	-0.55712	-0.359196	-0.615628	-0.245099	0.789559	-0.699144	-0.595889	-0.32375	0.637983	-0.39455	-0.4226	-0.164468	-0.562093	0.12792	-0.710449	-0.266293	1.38175	-0.509027	0.311465	0.118479	-0.33886	-0.426167	-0.134698	-0.164244	-0.365098
log_sigma_1_0_mm_3D_glcm_JointAverage	0.224292	-0.107957	-2.0381	-1.78262	-1.68449	-2.0259	-1.66625	0.39226	0.990475	0.00825657	0.45693	-0.322211	-0.256312	0.209596	-1.324	0.959739	-0.104575	-0.0400501	1.93712	0.250197	-0.0490737	0.920238	1.4988	0.143791	-0.134122	-0.917078	0.410306	0.0717433	-1.21067	0.721326	1.28523	0.966187	-1.48154	1.60574	0.109575	1.48558	-0.73643	0.599857	0.611914	0.0224423	-1.69784	0.510933	0.244935	0.329861	-0.117103	-0.401381	0.0605215	-1.29662	0.767709
log_sigma_1_0_mm_3D_glcm_JointEnergy	-0.127054	-0.459054	-0.0100832	0.917793	4.02927	1.78779	2.33804	-0.422606	-0.47242	-0.310567	-0.432565	-0.382045	-0.41906	2.15973	-0.461925	-0.471829	-0.398763	-0.437298	-0.4433	-0.463815	-0.461627	-0.380069	-0.465238	-0.482237	-0.160928	0.157928	-0.3797	0.0629557	-0.193262	-0.434115	-0.327379	-0.369445	-0.223116	-0.463429	-0.200037	-0.456192	-0.294535	-0.479188	-0.262862	-0.3735	3.94207	-0.400854	-0.458122	-0.437962	-0.290779	-0.144046	-0.416022	-0.249734	-0.448692
log_sigma_1_0_mm_3D_glcm_JointEntropy	-0.826246	0.997343	-0.27057	-1.08822	-1.87424	-0.75454	-1.95443	0.46853	1.3778	-0.259496	0.581361	0.138367	0.428091	-2.36344	1.01601	1.11367	0.216516	0.610971	0.660268	0.979037	0.933065	0.087945	0.982468	1.52172	-0.738768	-1.20523	0.0861209	-1.167	-0.666265	0.559464	-0.20748	0.0243948	-0.567747	0.988886	-0.637463	0.889067	-0.343407	1.49768	-0.431998	0.0606924	-2.44245	0.243976	1.03603	0.626985	-0.325384	-0.754239	0.381068	-0.438783	0.739707
log_sigma_1_0_mm_3D_glcm_MaximumProbability	-0.221248	-0.406696	0.62913	1.4114	5.2114	3.35532	2.5374	-0.378108	-0.430512	-0.303961	-0.347646	-0.321208	-0.36906	0.882384	-0.429836	-0.462007	-0.387708	-0.390705	-0.40858	-0.416764	-0.434741	-0.361761	-0.451144	-0.452556	-0.19379	-0.00620529	-0.376961	-0.0816234	-0.0566045	-0.41595	-0.312363	-0.363891	-0.232638	-0.432029	-0.216478	-0.413506	-0.300137	-0.445909	-0.290871	-0.338608	3.31255	-0.37985	-0.394667	-0.392134	-0.295024	-0.19352	-0.370448	-0.275022	-0.407498
log_sigma_1_0_mm_3D_glcm_SumEntropy	-0.396703	0.357882	-0.266617	-0.871636	-1.95586	-0.870733	-1.99912	0.317455	0.600732	0.013732	0.384918	0.094674	0.460275	-2.79806	0.208593	1.77112	0.896383	0.421746	1.02339	1.41166	0.958674	0.46451	1.44901	0.660808	-0.271664	-0.979363	0.419783	-0.958278	-0.208824	1.02138	0.345759	0.433344	-0.779998	0.843414	-0.222783	0.49251	0.114141	0.589155	0.160036	0.511428	-2.90669	0.611783	0.46704	0.463624	0.106469	-0.414309	0.508437	-0.459953	0.673124
log_sigma_1_0_mm_3D_glcm_SumSquares	-0.0922458	-0.813592	-0.529183	0.187149	-0.0433823	-0.496582	1.72238	-0.712283	-0.426761	-0.200955	-0.291357	-0.778899	-0.374753	0.66452	-1.00333	2.77259	0.782954	-0.606361	0.875105	1.26612	-0.161349	-0.0441302	1.80967	-0.556117	0.379866	-0.501851	-0.302285	-0.361427	-0.500432	0.778835	0.67826	-0.0248901	-0.933343	-0.136347	0.213051	-0.443441	-0.25549	-0.64294	0.649517	-0.105305	1.48189	0.251638	-0.658277	-0.674673	-0.332833	-0.436104	-0.373249	-0.895557	-0.334214
log_sigma_1_0_mm_3D_gldm_DependenceEntropy	-0.70608	0.452769	-0.568577	-0.713783	-0.502347	-0.983033	-0.26775	0.417868	1.03737	0.0209063	0.325868	-0.0983657	0.570279	-2.83009	0.228068	1.86847	0.725752	0.463255	1.05347	1.57187	0.949868	0.226703	1.37392	1.19111	-0.700893	-0.973844	0.11899	-1.46487	-1.56261	1.19518	0.0925139	0.229041	-1.39479	1.0319	-0.520489	0.65367	-0.211183	0.860105	-0.0154752	0.303607	-0.572857	0.589633	0.602186	0.413	-0.00106081	-0.649427	0.530668	-0.438243	0.623201
log_sigma_1_0_mm_3D_gldm_DependenceNonUniformity	-0.687095	0.293541	5.13155	1.87199	0.774292	5.73905	0.220068	-0.226247	1.26928	-0.585585	-0.250266	-0.502849	-0.363562	-0.815087	0.401139	0.467774	-0.395719	-0.292092	-0.13337	0.334373	0.177304	-0.494825	0.164002	1.72819	-0.6795	-0.718069	-0.397237	-0.75866	-0.748324	-0.0531057	-0.59207	-0.513945	-0.692297	0.0878206	-0.681504	0.0193996	-0.630504	1.85481	-0.56863	-0.515757	-0.126312	-0.342693	0.422675	-0.185437	-0.559806	-0.658695	-0.358436	-0.546722	-0.117379
log_sigma_1_0_mm_3D_gldm_DependenceNonUniformityNormalized	1.3918	-1.17249	0.928034	0.858732	-0.719588	-0.361413	-0.169554	-0.599558	-1.53297	-0.282671	-0.762435	-1.1828	-1.3394	1.63606	-1.06075	1.17871	0.430856	-0.731746	0.282068	0.775031	0.298943	0.129484	0.683233	-1.01683	0.746623	0.583607	0.916037	0.519059	0.28851	0.790254	0.499961	-0.0967929	-0.646733	-0.518594	0.0708848	-0.628911	0.229428	-1.07167	1.14302	-0.417893	-0.29222	0.705285	-1.38474	-0.772693	0.326302	0.573038	-0.381536	0.456627	0.0326085
log_sigma_1_0_mm_3D_gldm_DependenceVariance	-0.954926	0.597604	0.178189	-0.386088	5.07668	4.6098	2.79253	0.0925445	0.969872	-0.356568	0.333427	0.522631	0.661	-1.00949	0.317861	-0.756346	-0.548891	0.299363	-0.226184	0.0471956	-0.319631	-0.240723	-0.686924	0.33163	-0.678595	-0.774403	-0.7213	-0.68738	-0.33133	-0.739116	-0.364359	-0.162097	-0.176134	-0.0263489	-0.509407	-0.107816	-0.479935	0.48426	-0.869209	0.142811	0.907076	-0.556032	0.995042	0.178862	-0.429899	-0.657979	-0.00657326	-0.538155	-0.274728
log_sigma_1_0_mm_3D_gldm_GrayLevelNonUniformity	-0.503056	0.193711	2.79365	1.7372	1.31662	7.89012	0.280406	-0.258052	0.922762	-0.439933	-0.202727	-0.309399	-0.26698	-0.525184	0.230979	-0.372532	-0.439299	-0.26748	-0.353081	-0.338619	-0.273865	-0.427201	-0.343045	0.629959	-0.484321	-0.49535	-0.420897	-0.498548	-0.480303	-0.388267	-0.472237	-0.428284	-0.401116	-0.195532	-0.479703	-0.133419	-0.472258	1.02312	-0.475646	-0.411218	0.0941712	-0.416195	0.380161	-0.216169	-0.451338	-0.472067	-0.348604	-0.429062	-0.293196
log_sigma_1_0_mm_3D_gldm_GrayLevelVariance	0.0444131	-0.83985	-0.42661	0.326769	-0.0822057	-0.422992	1.57133	-0.630428	-0.536285	-0.00452084	-0.37273	-0.779536	-0.509941	1.16983	-1.08132	2.26215	0.554848	-0.567737	1.14506	1.04339	-0.219243	0.098392	1.67584	-0.597298	0.233627	-0.346304	-0.248377	-0.343036	-0.69089	0.818049	0.890978	0.276672	-0.542646	0.00462243	0.36747	-0.304623	-0.14044	-0.675466	0.432124	-0.162289	1.67421	0.520043	-0.736812	-0.666184	-0.303479	-0.463616	-0.32056	-0.836331	-0.253156
log_sigma_1_0_mm_3D_gldm_HighGrayLevelEmphasis	0.0691416	-0.349175	-1.37321	-1.27623	-1.2899	-1.38392	-1.12123	0.0878688	0.859885	-0.103902	0.187955	-0.529667	-0.494564	0.0969426	-1.23052	0.934184	-0.239246	-0.254909	2.56186	0.0704415	-0.258865	0.917078	1.73058	-0.154935	-0.276821	-0.945044	0.271758	-0.118339	-1.13998	0.629917	1.5382	0.95945	-1.21658	1.7965	-0.00613565	1.59971	-0.7591	0.405417	0.467468	-0.176452	-1.14589	0.386533	-0.0129185	0.10639	-0.279402	-0.57736	-0.17873	-1.1457	0.618961
log_sigma_1_0_mm_3D_gldm_LargeDependenceEmphasis	-1.12632	0.86935	-0.223409	-0.57084	3.71957	3.00524	2.01686	0.21358	1.34368	-0.235395	0.460886	0.808255	1.00432	-1.21254	0.598808	-0.936893	-0.60357	0.425201	-0.318089	-0.312069	-0.409482	-0.281804	-0.770166	0.584067	-0.778629	-0.812733	-0.85	-0.730069	-0.389022	-0.835497	-0.477631	-0.163799	0.0382405	0.0996649	-0.468717	0.0833684	-0.491764	0.721024	-1.01191	0.169643	0.914345	-0.676669	1.28501	0.354254	-0.484273	-0.72099	0.0676946	-0.608515	-0.28741
log_sigma_1_0_mm_3D_gldm_LargeDependenceHighGrayLevelEmphasis	-0.414785	-0.0375402	-1.42662	-1.441	-0.998258	-1.23301	-1.14987	0.388178	2.26599	-0.149659	0.676952	-0.28842	-0.10551	-0.401362	-1.23788	0.43745	-0.41833	-0.0880348	2.52121	-0.0307829	-0.377853	0.874635	1.3446	0.265626	-0.568632	-1.14249	-0.0758386	-0.412144	-1.27246	0.267867	1.29329	1.15568	-1.33642	2.36078	-0.127068	2.08107	-0.95901	1.02746	-0.0347993	-0.0765227	-1.08215	0.0587792	0.757352	0.373656	-0.467379	-0.76962	-0.00320075	-1.26747	0.60953
log_sigma_1_0_mm_3D_gldm_LargeDependenceLowGrayLevelEmphasis	-0.241868	-0.406746	2.37005	1.58661	3.04529	3.70522	2.34879	-0.389087	-0.418025	-0.33396	-0.387731	-0.36513	-0.38189	0.253204	-0.391242	-0.403644	-0.364078	-0.378163	-0.389872	-0.40086	-0.398426	-0.343303	-0.398976	-0.417499	-0.260543	-0.220573	-0.361503	-0.153178	-0.170777	-0.389519	-0.319541	-0.352284	-0.130267	-0.401914	-0.270251	-0.400984	-0.302281	-0.41844	-0.319502	-0.353289	2.34882	-0.366272	-0.407272	-0.392141	-0.32763	-0.278656	-0.376767	-0.326386	-0.382353
log_sigma_1_0_mm_3D_gldm_LowGrayLevelEmphasis	-0.138465	-0.451539	1.80276	1.46033	2.65764	2.58782	1.61059	-0.416134	-0.470653	-0.312652	-0.413633	-0.374086	-0.405831	0.791026	-0.43473	-0.442087	-0.369028	-0.396902	-0.416271	-0.438159	-0.433697	-0.329312	-0.433259	-0.470406	-0.174798	-0.101461	-0.36318	0.0273635	-0.0137379	-0.415668	-0.284384	-0.346156	0.053921	-0.439154	-0.197632	-0.437463	-0.255315	-0.471468	-0.28419	-0.349892	2.24439	-0.372387	-0.451683	-0.422197	-0.300828	-0.208647	-0.393186	-0.303224	-0.402675
log_sigma_1_0_mm_3D_gldm_SmallDependenceEmphasis	1.31457	-1.16295	0.876068	0.845135	-0.769445	-0.328803	-0.239911	-0.520899	-1.64011	-0.188413	-0.695094	-1.20233	-1.39111	1.4989	-1.04766	1.13776	0.507071	-0.656191	0.364368	0.788	0.383991	0.226158	0.73159	-0.992105	0.784989	0.64411	0.926799	0.587346	0.371475	0.824086	0.55972	0.00482945	-0.595195	-0.426635	0.16815	-0.559137	0.322661	-1.05142	1.11719	-0.319461	-0.405768	0.744438	-1.41296	-0.710239	0.410871	0.635334	-0.276389	0.528373	0.133806
log_sigma_1_0_mm_3D_gldm_SmallDependenceHighGrayLevelEmphasis	0.201151	-0.419814	-1.30439	-1.1933	-1.24296	-1.32398	-1.06136	-0.0121297	0.49211	-0.121704	0.0491188	-0.583715	-0.593511	0.233465	-1.19505	1.04889	-0.193747	-0.289732	2.52241	0.145804	-0.221102	0.902503	1.74939	-0.27626	-0.190244	-0.87165	0.353559	-0.0484704	-1.07185	0.690157	1.5802	0.873437	-1.15334	1.54777	-0.0106878	1.35199	-0.6857	0.223984	0.587302	-0.191431	-1.10379	0.468751	-0.182676	0.0171206	-0.22608	-0.519079	-0.226	-1.08327	0.584796
log_sigma_1_0_mm_3D_gldm_SmallDependenceLowGrayLevelEmphasis	-0.101538	-0.45813	1.5662	1.36108	2.39654	2.17221	1.61062	-0.417507	-0.479476	-0.2999	-0.41464	-0.370226	-0.406313	0.955431	-0.441753	-0.446747	-0.363983	-0.395856	-0.417376	-0.442457	-0.437502	-0.318597	-0.436702	-0.479402	-0.143172	-0.0603051	-0.357073	0.0868614	0.0384196	-0.416744	-0.267441	-0.337752	0.113269	-0.443464	-0.170438	-0.441565	-0.235204	-0.480437	-0.267235	-0.342358	2.18795	-0.367583	-0.458098	-0.424457	-0.286424	-0.181616	-0.391451	-0.290372	-0.402039
log_sigma_1_0_mm_3D_glrlm_GrayLevelNonUniformity	-0.503588	0.193672	2.84459	1.7525	1.24594	7.87793	0.27022	-0.256802	0.917253	-0.439999	-0.203148	-0.311069	-0.267689	-0.526339	0.236454	-0.370317	-0.43919	-0.267167	-0.352269	-0.33789	-0.270864	-0.427247	-0.340502	0.637517	-0.484838	-0.49593	-0.419825	-0.499555	-0.485206	-0.386679	-0.472875	-0.428102	-0.400738	-0.194005	-0.480288	-0.130786	-0.472776	1.02904	-0.475777	-0.411906	0.0970042	-0.415402	0.373532	-0.21477	-0.451293	-0.472321	-0.348869	-0.428418	-0.291252
log_sigma_1_0_mm_3D_glrlm_GrayLevelNonUniformityNormalized	-0.417586	0.0406373	0.477765	1.55521	1.6212	2.42819	0.811358	-0.301908	0.0166666	-0.359268	-0.0205831	0.147218	-0.202107	1.28048	0.018159	-1.21073	-0.833923	-0.223762	-0.762263	-1.07354	-0.786017	-0.514054	-0.974515	-0.456205	-0.192524	-0.106028	-0.593717	0.390316	0.619744	-0.959496	-0.581822	-0.500934	1.09863	-0.572394	-0.246431	-0.278989	-0.438179	-0.116201	-0.612055	-0.411733	1.16984	-0.7192	0.165585	-0.246832	-0.480311	-0.160448	-0.430991	-0.24065	-0.537939
log_sigma_1_0_mm_3D_glrlm_GrayLevelVariance	0.0420377	-0.839719	-0.437489	0.323172	-0.0771112	-0.430807	1.58353	-0.629725	-0.531488	-0.00115537	-0.366483	-0.779412	-0.507705	1.16937	-1.08389	2.26283	0.555148	-0.565143	1.1557	1.04666	-0.219887	0.101209	1.67781	-0.596782	0.232336	-0.348841	-0.249175	-0.342576	-0.686287	0.819602	0.897879	0.278388	-0.540106	0.011245	0.363985	-0.299749	-0.140122	-0.673143	0.431187	-0.161765	1.679	0.523021	-0.732694	-0.664842	-0.304087	-0.464735	-0.317808	-0.841104	-0.25098
log_sigma_1_0_mm_3D_glrlm_HighGrayLevelRunEmphasis	0.0690363	-0.347733	-1.37425	-1.2759	-1.29129	-1.38546	-1.11914	0.0868492	0.859187	-0.10337	0.186582	-0.528779	-0.495	0.095996	-1.23103	0.93352	-0.239439	-0.253414	2.56397	0.0710276	-0.258733	0.918273	1.72902	-0.155969	-0.276236	-0.945048	0.271389	-0.117552	-1.1385	0.629148	1.54006	0.95855	-1.21594	1.79578	-0.00644759	1.59955	-0.757942	0.405986	0.467505	-0.175396	-1.14644	0.387598	-0.0128653	0.107433	-0.278572	-0.577761	-0.179784	-1.14624	0.619076
log_sigma_1_0_mm_3D_glrlm_LongRunEmphasis	-0.517622	-0.0667229	0.642876	0.652153	3.07348	4.91684	3.2664	-0.207646	0.021098	-0.289762	-0.166612	-0.0787488	-0.0234982	-0.539842	-0.120523	-0.480391	-0.386045	-0.174628	-0.339053	-0.366954	-0.354613	-0.321702	-0.429767	-0.117451	-0.435416	-0.43199	-0.454245	-0.415033	0.321564	-0.444328	-0.373007	-0.294854	-0.233322	-0.230285	-0.350713	-0.224411	-0.365293	-0.0984585	-0.483815	-0.23733	2.58934	-0.418798	-0.00190698	-0.178127	-0.37051	-0.410576	-0.241179	-0.391036	-0.323887
log_sigma_1_0_mm_3D_glrlm_LongRunHighGrayLevelEmphasis	0.0371975	-0.343395	-1.37842	-1.30864	-1.2477	-1.32958	-1.06516	0.0973178	0.932462	-0.111839	0.206362	-0.53041	-0.487197	0.0638486	-1.25496	0.911779	-0.258155	-0.256227	2.58706	0.0557244	-0.275493	0.92207	1.72655	-0.142052	-0.302509	-0.974722	0.249639	-0.140901	-1.15274	0.612551	1.53968	0.974786	-1.24535	1.84442	-0.0177142	1.643	-0.785599	0.436642	0.44111	-0.181201	-1.08424	0.367691	0.0163319	0.115972	-0.299231	-0.60172	-0.179524	-1.17485	0.620274
log_sigma_1_0_mm_3D_glrlm_LongRunLowGrayLevelEmphasis	-0.160894	-0.449004	1.92438	1.58361	2.62238	3.20802	1.66243	-0.416269	-0.466831	-0.320447	-0.413867	-0.376766	-0.406271	0.695215	-0.433117	-0.440737	-0.373026	-0.39829	-0.416666	-0.436962	-0.432798	-0.336058	-0.432522	-0.466648	-0.193711	-0.125882	-0.367838	-0.00669054	-0.0352958	-0.416293	-0.29469	-0.351568	0.020684	-0.437714	-0.214078	-0.436134	-0.267642	-0.467646	-0.29508	-0.354768	2.32198	-0.376231	-0.449093	-0.421847	-0.309842	-0.224861	-0.395022	-0.312063	-0.404025
log_sigma_1_0_mm_3D_glrlm_LowGrayLevelRunEmphasis	-0.138898	-0.451985	1.78188	1.44746	2.68671	2.58685	1.61887	-0.416352	-0.471279	-0.312266	-0.413741	-0.373537	-0.405599	0.791085	-0.435162	-0.442884	-0.369378	-0.396861	-0.416736	-0.438823	-0.434309	-0.32919	-0.433959	-0.471111	-0.174594	-0.100981	-0.363702	0.0285857	-0.00351861	-0.416336	-0.284241	-0.346038	0.0577382	-0.439611	-0.1969	-0.437897	-0.25498	-0.472168	-0.284663	-0.349573	2.25454	-0.372828	-0.452048	-0.422421	-0.300744	-0.208429	-0.393278	-0.303338	-0.403023
log_sigma_1_0_mm_3D_glrlm_RunEntropy	-0.0174205	-0.167962	-0.513325	-0.638042	-0.761351	-1.38671	-0.185446	0.120772	0.241613	0.224011	-0.0375764	-0.432888	0.142007	-2.29404	-0.452865	2.39392	1.14652	0.0861639	1.22101	1.88115	1.01085	0.392037	1.72492	0.556717	-0.24083	-0.525056	0.481457	-1.04669	-1.13835	1.55168	0.518107	0.38323	-1.61771	0.80008	-0.204268	0.337245	0.186587	0.156184	0.515685	0.340131	-0.61501	0.876461	-0.123898	0.0564501	0.297184	-0.283596	0.503715	-0.220515	0.57175
log_sigma_1_0_mm_3D_glrlm_RunLengthNonUniformity	-0.738193	0.458689	4.10364	1.42186	0.861996	5.72347	0.177075	-0.21124	1.76013	-0.600141	-0.219032	-0.458584	-0.279714	-0.839508	0.554291	0.192805	-0.459771	-0.26712	-0.213768	0.135987	0.0667901	-0.533652	0.00622354	2.03243	-0.719519	-0.749288	-0.488431	-0.783866	-0.777135	-0.190233	-0.637383	-0.53979	-0.695461	0.103107	-0.705097	0.0506148	-0.6626	2.20258	-0.637931	-0.524465	-0.137325	-0.430839	0.66572	-0.147497	-0.601996	-0.69736	-0.368027	-0.595214	-0.172614
log_sigma_1_0_mm_3D_glrlm_RunLengthNonUniformityNormalized	1.12012	-1.12384	1.06426	1.09882	0.0274646	0.198157	0.546587	-0.473168	-1.62546	-0.042841	-0.711473	-1.12115	-1.25979	1.24849	-0.962921	0.91447	0.49346	-0.690036	0.223304	0.51359	0.312962	0.156992	0.658055	-0.881847	0.669989	0.653835	0.772739	0.568776	-3.33996	0.744012	0.403181	0.00791139	-0.42066	-0.371508	0.224094	-0.414096	0.290773	-0.976607	1.00874	-0.403768	1.25802	0.577569	-1.53112	-0.652019	0.318215	0.633108	-0.282085	0.499318	0.110468
log_sigma_1_0_mm_3D_glrlm_RunPercentage	1.26101	-0.971274	0.516228	0.691419	-2.21481	-1.50379	-1.23487	-0.291365	-1.43185	0.125053	-0.517798	-0.928746	-1.13265	1.38247	-0.745659	1.06622	0.620278	-0.484958	0.367381	0.570901	0.45527	0.292972	0.812193	-0.713188	0.834584	0.819236	0.931932	0.738356	-2.96973	0.890239	0.541063	0.149826	-0.199121	-0.19104	0.41156	-0.223552	0.475231	-0.820863	1.11383	-0.18291	-0.830233	0.747061	-1.32968	-0.456839	0.501235	0.74555	-0.123752	0.637751	0.276591
log_sigma_1_0_mm_3D_glrlm_RunVariance	-0.375512	-0.204165	0.771846	0.807957	2.92971	5.0857	3.30012	-0.262241	-0.176375	-0.292131	-0.246594	-0.214619	-0.187255	-0.383899	-0.23236	-0.362077	-0.324658	-0.250587	-0.307606	-0.309963	-0.312527	-0.300608	-0.342978	-0.227512	-0.346105	-0.34505	-0.352818	-0.339493	-0.0841379	-0.347917	-0.320055	-0.290675	-0.274854	-0.269731	-0.316975	-0.267179	-0.321331	-0.216802	-0.359517	-0.275958	2.59141	-0.340068	-0.1854	-0.251381	-0.323124	-0.33216	-0.271849	-0.327614	-0.303712
log_sigma_1_0_mm_3D_glrlm_ShortRunEmphasis	1.12376	-1.11897	1.05615	1.08905	-0.0799804	0.101574	0.513899	-0.473705	-1.62389	-0.0452074	-0.694507	-1.12574	-1.28754	1.24323	-0.957979	0.923571	0.490019	-0.67045	0.23286	0.504487	0.321462	0.160317	0.668804	-0.898248	0.681744	0.66332	0.782987	0.572143	-3.38849	0.751986	0.410227	0.0164951	-0.404904	-0.358758	0.226298	-0.394751	0.304694	-0.969698	1.0064	-0.383356	1.19119	0.59239	-1.5223	-0.638862	0.332749	0.634231	-0.272432	0.497572	0.125209
log_sigma_1_0_mm_3D_glrlm_ShortRunHighGrayLevelEmphasis	0.0749077	-0.351357	-1.37143	-1.27284	-1.28931	-1.38316	-1.11549	0.082442	0.841518	-0.103559	0.180096	-0.531638	-0.499763	0.102007	-1.2301	0.938817	-0.237282	-0.255444	2.56259	0.0736111	-0.257098	0.918034	1.73145	-0.161532	-0.272565	-0.94205	0.27517	-0.114258	-1.13985	0.6326	1.54207	0.955354	-1.21363	1.78602	-0.00595784	1.59046	-0.755026	0.397834	0.473388	-0.176677	-1.14285	0.391179	-0.0219559	0.103483	-0.276328	-0.575112	-0.182027	-1.14394	0.618141
log_sigma_1_0_mm_3D_glrlm_ShortRunLowGrayLevelEmphasis	-0.137739	-0.452358	1.7768	1.4473	2.67683	2.57458	1.61482	-0.416538	-0.47173	-0.311952	-0.413914	-0.37354	-0.405756	0.79672	-0.435563	-0.443186	-0.369338	-0.396963	-0.416913	-0.439113	-0.434582	-0.328949	-0.434218	-0.471568	-0.173618	-0.0996678	-0.363626	0.0305448	-0.00197295	-0.416511	-0.283781	-0.345878	0.0596908	-0.4399	-0.196077	-0.438179	-0.25441	-0.472624	-0.284205	-0.349446	2.25552	-0.372797	-0.452415	-0.422639	-0.300375	-0.207613	-0.393354	-0.303024	-0.403138
log_sigma_1_0_mm_3D_glszm_GrayLevelNonUniformity	-0.491239	0.169344	3.31742	1.73223	0.852414	7.92022	0.220729	-0.235664	0.797895	-0.428026	-0.205389	-0.318065	-0.271594	-0.521068	0.279015	-0.328959	-0.422407	-0.258337	-0.328548	-0.305726	-0.224027	-0.41309	-0.298415	0.682933	-0.472768	-0.485831	-0.391079	-0.494671	-0.477511	-0.354512	-0.462244	-0.41233	-0.38576	-0.177735	-0.471042	-0.107545	-0.461953	1.02419	-0.46055	-0.40656	0.0858704	-0.391466	0.285339	-0.194597	-0.434807	-0.459394	-0.342946	-0.40544	-0.259288
log_sigma_1_0_mm_3D_glszm_GrayLevelNonUniformityNormalized	-0.297706	-0.0288765	0.519764	1.1715	0.904182	2.29139	0.604052	-0.27125	-0.102087	-0.3009	-0.0924627	0.0814091	-0.216694	1.43647	0.0742156	-1.16782	-0.795727	-0.235501	-0.742464	-1.05368	-0.728328	-0.477184	-0.919079	-0.4398	-0.107975	-0.00253179	-0.504587	0.394631	0.630969	-0.910253	-0.543675	-0.440871	1.24979	-0.581027	-0.18035	-0.272445	-0.378761	-0.153749	-0.549641	-0.428888	1.11998	-0.664317	-0.00980765	-0.215668	-0.402445	-0.0817787	-0.46691	-0.134125	-0.499129
log_sigma_1_0_mm_3D_glszm_GrayLevelVariance	0.0145157	-0.833086	-0.562126	0.280503	-0.0629418	-0.511268	1.70706	-0.620734	-0.466036	0.0500381	-0.286265	-0.777096	-0.472315	1.16293	-1.11144	2.26344	0.556472	-0.533717	1.27435	1.05699	-0.230373	0.137795	1.70373	-0.587677	0.211767	-0.376766	-0.257117	-0.333048	-0.724815	0.840371	0.97471	0.317166	-0.500044	0.100723	0.319307	-0.230127	-0.1353	-0.63895	0.421759	-0.150025	1.73904	0.559609	-0.677504	-0.644547	-0.308659	-0.474255	-0.279937	-0.898316	-0.222511
log_sigma_1_0_mm_3D_glszm_HighGrayLevelZoneEmphasis	0.0681913	-0.328289	-1.38463	-1.27117	-1.29985	-1.39526	-1.10916	0.0735092	0.849673	-0.0968046	0.168949	-0.517347	-0.503464	0.0846999	-1.23632	0.924724	-0.241428	-0.234723	2.58524	0.075113	-0.257571	0.932652	1.70917	-0.16861	-0.268688	-0.944207	0.266528	-0.106663	-1.13948	0.620092	1.55979	0.95199	-1.20624	1.78658	-0.0114587	1.59826	-0.742671	0.412846	0.468432	-0.159901	-1.15231	0.400872	-0.0119325	0.120501	-0.269365	-0.582069	-0.191288	-1.15271	0.619139
log_sigma_1_0_mm_3D_glszm_LargeAreaEmphasis	-0.529229	0.234425	0.490345	0.417398	3.29539	6.39341	2.95358	-0.175591	0.156731	-0.289756	-0.0700305	-0.0362778	0.0476844	-0.548595	-0.0843074	-0.487103	-0.404132	-0.150013	-0.347859	-0.31874	-0.362194	-0.308588	-0.441044	-0.0805106	-0.462646	-0.455901	-0.463179	-0.430605	-0.397164	-0.45973	-0.384846	-0.320843	-0.222805	-0.21034	-0.381847	-0.210639	-0.373701	-0.00940436	-0.50096	-0.218042	1.90455	-0.417949	0.12453	-0.154843	-0.381872	-0.425481	-0.236545	-0.404105	-0.331057
log_sigma_1_0_mm_3D_glszm_LargeAreaHighGrayLevelEmphasis	-0.394848	0.0394308	-1.34292	-1.57631	-0.491914	-0.10739	-0.519753	0.246158	2.06197	-0.207689	0.566574	-0.460652	-0.292211	-0.385591	-1.41495	0.493504	-0.497781	-0.233435	2.54129	-0.0884933	-0.476794	0.886923	1.42427	0.0777843	-0.63061	-1.25658	-0.0820568	-0.438302	-1.42537	0.27751	1.32199	0.959947	-1.47329	2.27595	-0.223867	2.02074	-1.04591	0.928563	0.0163297	-0.226654	-0.480781	0.0718727	0.552863	0.237043	-0.539049	-0.86203	-0.180796	-1.4163	0.534256
log_sigma_1_0_mm_3D_glszm_LargeAreaLowGrayLevelEmphasis	-0.244954	-0.362706	2.14708	1.86073	2.02446	5.59279	2.08268	-0.349136	-0.371819	-0.306415	-0.347541	-0.328495	-0.342087	0.110743	-0.353979	-0.362322	-0.332024	-0.340283	-0.350947	-0.360074	-0.357924	-0.314649	-0.358421	-0.372022	-0.255657	-0.225392	-0.330874	-0.172976	-0.186559	-0.351546	-0.297948	-0.321255	-0.144533	-0.359263	-0.26037	-0.358446	-0.284686	-0.372517	-0.300546	-0.32122	2.21827	-0.333907	-0.363031	-0.351344	-0.303899	-0.267851	-0.339789	-0.304765	-0.344934
log_sigma_1_0_mm_3D_glszm_LowGrayLevelZoneEmphasis	-0.139254	-0.456032	1.54113	1.31472	2.7987	2.40905	1.74696	-0.417465	-0.478056	-0.303698	-0.413357	-0.364227	-0.400755	0.807844	-0.438964	-0.45171	-0.371713	-0.39456	-0.421448	-0.446505	-0.440768	-0.325104	-0.441302	-0.478968	-0.168385	-0.0887614	-0.368092	0.051997	0.0121823	-0.42308	-0.280413	-0.342624	0.117885	-0.443791	-0.183495	-0.441654	-0.246982	-0.479943	-0.287268	-0.343626	2.41792	-0.376331	-0.455398	-0.423509	-0.296917	-0.20087	-0.392628	-0.301786	-0.405728
log_sigma_1_0_mm_3D_glszm_SizeZoneNonUniformity	-0.684246	0.306727	4.92012	1.77317	0.907925	5.9687	0.279318	-0.226721	1.26669	-0.580084	-0.24442	-0.49303	-0.354028	-0.802508	0.391529	0.392676	-0.403399	-0.286281	-0.145626	0.290721	0.146513	-0.491123	0.120356	1.69486	-0.674036	-0.71053	-0.409863	-0.748032	-0.736728	-0.0869264	-0.587899	-0.510604	-0.682257	0.0790441	-0.673795	0.00706772	-0.624615	1.83617	-0.573031	-0.508345	-0.0797604	-0.354092	0.445901	-0.184838	-0.557234	-0.653512	-0.35416	-0.546914	-0.130712
log_sigma_1_0_mm_3D_glszm_SizeZoneNonUniformityNormalized	1.09377	-1.07032	1.3579	1.14852	1.00384	0.756616	1.37956	-0.685364	-1.63214	-0.466543	-0.756402	-1.34342	-1.49155	1.31649	-1.19353	0.996069	0.279662	-0.751222	0.291073	0.813084	0.221178	0.180249	0.512758	-1.11809	0.531612	0.289589	0.751154	0.307287	0.176504	0.584647	0.479633	-0.206866	-0.895169	-0.556974	-0.171784	-0.799263	0.109333	-1.09205	0.893318	-0.448024	1.37048	0.639919	-1.29806	-0.864691	0.240009	0.416954	-0.36934	0.306916	-0.0553787
log_sigma_1_0_mm_3D_glszm_SmallAreaEmphasis	1.09598	-1.08158	1.29269	1.11065	0.926263	0.75205	1.27904	-0.638757	-1.69736	-0.400949	-0.724528	-1.35466	-1.52057	1.28847	-1.19916	0.991459	0.335179	-0.728538	0.318188	0.813453	0.268887	0.201562	0.551502	-1.11521	0.581504	0.367189	0.769623	0.366619	0.229352	0.626687	0.499123	-0.147916	-0.852628	-0.527594	-0.0920348	-0.757392	0.162614	-1.09317	0.911151	-0.403206	1.23808	0.647673	-1.33724	-0.837896	0.279715	0.456402	-0.336227	0.359303	0.000260499
log_sigma_1_0_mm_3D_glszm_SmallAreaHighGrayLevelEmphasis	0.128209	-0.359965	-1.35282	-1.23786	-1.26664	-1.36487	-1.06894	0.0236072	0.676341	-0.110992	0.104856	-0.549582	-0.558424	0.146843	-1.22625	0.98293	-0.222489	-0.252243	2.58761	0.118308	-0.241146	0.937076	1.72031	-0.231027	-0.230722	-0.916282	0.305747	-0.0772736	-1.11325	0.646945	1.59382	0.911949	-1.1831	1.67328	-0.0230253	1.4747	-0.711963	0.328887	0.524376	-0.166934	-1.11351	0.443736	-0.087286	0.0753341	-0.245997	-0.558881	-0.213323	-1.12917	0.603302
log_sigma_1_0_mm_3D_glszm_SmallAreaLowGrayLevelEmphasis	-0.125695	-0.460583	1.47096	1.29144	2.66723	2.26186	1.77709	-0.4197	-0.483695	-0.299552	-0.415343	-0.363708	-0.402284	0.874836	-0.443899	-0.455749	-0.371392	-0.395596	-0.423772	-0.450318	-0.444325	-0.322038	-0.444753	-0.484758	-0.156622	-0.0727752	-0.367441	0.0762631	0.03342	-0.425525	-0.274797	-0.340553	0.14405	-0.447408	-0.173249	-0.445165	-0.239863	-0.4857	-0.282053	-0.341773	2.4379	-0.376158	-0.459835	-0.426108	-0.292362	-0.190912	-0.393474	-0.298094	-0.407224
log_sigma_1_0_mm_3D_glszm_ZoneEntropy	-0.580589	0.343729	-0.740846	-0.611506	-0.471804	-1.24002	-0.157435	0.303523	0.981792	0.0727332	0.274967	-0.139705	0.504984	-2.76497	0.0109907	1.9795	0.843474	0.366875	1.08297	1.5931	0.889757	0.233429	1.45763	1.03136	-0.602923	-0.879403	0.162519	-1.34372	-1.47349	1.28713	0.178695	0.259739	-1.50589	1.00758	-0.440457	0.638906	-0.122394	0.716954	0.112334	0.312654	-0.596994	0.605669	0.513724	0.325853	0.0225888	-0.601884	0.570361	-0.444217	0.582938
log_sigma_1_0_mm_3D_glszm_ZonePercentage	1.29742	-1.14171	0.580856	0.617956	-1.47234	-0.763742	-0.918298	-0.386217	-1.5292	-0.0355069	-0.604775	-1.01696	-1.20801	1.44458	-0.893637	1.10698	0.579137	-0.544968	0.396487	0.724221	0.436373	0.229722	0.767413	-0.849683	0.857601	0.762206	0.929994	0.664218	0.494013	0.865916	0.576214	0.129136	-0.405965	-0.339842	0.338226	-0.398166	0.401597	-0.955603	1.11911	-0.215004	-1.20343	0.729059	-1.34649	-0.571782	0.464607	0.672934	-0.192309	0.585225	0.224361
log_sigma_1_0_mm_3D_glszm_ZoneVariance	-0.406795	0.10261	0.602742	0.529268	3.30599	6.71218	3.0297	-0.22433	-0.0429221	-0.300289	-0.141977	-0.166202	-0.106477	-0.413093	-0.19879	-0.381045	-0.349126	-0.21875	-0.310045	-0.242246	-0.320697	-0.287865	-0.367681	-0.188262	-0.380986	-0.384052	-0.373897	-0.367843	-0.351316	-0.377	-0.328935	-0.313024	-0.277218	-0.255107	-0.352986	-0.263224	-0.336949	-0.128342	-0.394554	-0.246898	1.86986	-0.347273	-0.0469112	-0.227608	-0.338398	-0.361431	-0.263644	-0.348417	-0.312411
log_sigma_1_0_mm_3D_ngtdm_Busyness	-0.317676	-0.170073	3.83256	2.44455	1.35841	7.9416	0.447208	-0.29184	-0.231007	-0.320345	-0.304621	-0.289088	-0.258559	-0.117225	0.239658	-0.287454	-0.275719	-0.272698	-0.345561	-0.235832	-0.236436	-0.310565	-0.326474	-0.0891484	-0.292721	-0.269535	-0.310515	-0.303109	-0.256768	-0.320954	-0.33205	-0.328711	-0.104225	-0.321937	-0.31209	-0.327417	-0.264049	-0.182379	-0.315636	-0.305917	0.365883	-0.306152	-0.228684	-0.280805	-0.3105	-0.292632	-0.314773	-0.19788	-0.30479
log_sigma_1_0_mm_3D_ngtdm_Coarseness	1.96762	-0.800393	-1.11999	-1.12376	-1.06121	-1.18529	-0.968779	-0.251292	-1.00051	0.67476	-0.421624	0.524406	-0.429649	1.43405	-0.784428	-0.764361	-0.296679	-0.263172	-0.369853	-0.770263	-0.627939	0.0556118	-0.686956	-1.03489	0.824506	2.51418	0.200165	2.37816	2.98218	-0.422446	0.380709	0.223323	1.24364	-0.625862	1.14332	-0.54085	0.855183	-1.03076	0.336597	0.404729	-0.850968	-0.112266	-0.819151	-0.369245	0.672636	1.08936	0.00580089	0.837311	-0.443973
log_sigma_1_0_mm_3D_ngtdm_Complexity	-0.437121	-0.397901	-0.217417	0.112904	-0.210167	-0.0277331	0.421938	-0.422261	0.35186	-0.293673	-0.117657	-0.642614	-0.2753	-0.460838	-0.624326	3.57692	0.509235	-0.327234	1.03491	1.5328	0.13546	-0.133174	2.45849	0.131933	-0.276179	-0.587938	-0.243617	-0.578269	-0.698917	1.00753	0.191341	-0.0750948	-0.67508	0.454413	-0.359768	0.150826	-0.38224	0.236122	0.020737	-0.316095	0.0303555	0.28793	-0.254304	-0.369595	-0.381274	-0.500333	-0.187961	-0.648691	0.0709854
log_sigma_1_0_mm_3D_ngtdm_Contrast	-0.0936057	-0.144816	-0.146124	-0.137986	-0.137595	-0.146813	-0.123471	-0.138981	-0.145315	-0.116778	-0.133982	-0.14088	-0.135557	1.06543	-0.146712	-0.106701	-0.106348	-0.135767	-0.118959	-0.117421	-0.134291	-0.110015	-0.110421	-0.144943	-0.0628685	-0.100284	-0.126132	-0.0684912	-0.110989	-0.121555	-0.0728432	-0.108992	-0.103251	-0.134104	-0.0722837	-0.138564	-0.110973	-0.147301	-0.0859249	-0.12427	-0.116428	-0.112322	-0.144622	-0.139246	-0.124053	-0.111828	-0.133839	-0.136704	-0.132908
log_sigma_1_0_mm_3D_ngtdm_Strength	1.59479	-1.15771	-0.957173	-0.331686	-0.796426	-0.951499	1.02101	-0.602973	-1.10017	0.826542	-0.282799	-0.359869	-0.639686	2.34426	-1.43818	-0.159938	-0.069998	-0.594622	1.17631	-0.577562	-0.79818	0.286487	0.137075	-1.28767	0.98844	1.03658	0.0104039	1.01482	0.431118	0.138192	1.36955	0.805639	0.674211	-0.321715	1.49982	-0.211988	0.49344	-1.09008	0.591385	0.21372	2.3595	0.499154	-1.04995	-0.66478	0.219408	0.0914897	-0.216482	-0.645531	-0.399129
log_sigma_2_0_mm_3D_firstorder_10Percentile	0.538492	0.408186	1.0749	1.14702	1.20787	0.994385	1.1168	-0.455185	-1.00916	-0.799414	-0.627311	-0.131653	-1.82131	-0.0327428	-0.911393	-2.74921	-1.77638	0.784326	-0.431067	-2.02747	-0.748401	0.576362	-2.58388	-1.68369	1.09158	0.478678	0.53857	0.504412	-2.6282	-1.56246	0.261051	0.0854752	0.738264	-0.516564	-0.345728	0.0325764	1.07941	0.199869	-1.25751	0.329811	1.07385	0.31947	0.0552954	0.491991	0.866687	1.27074	-0.985174	0.331173	0.320955
log_sigma_2_0_mm_3D_firstorder_90Percentile	0.179264	-0.425002	0.951559	1.34173	1.41281	0.695086	2.13128	-0.806945	-1.087	-0.681324	-1.40608	0.0641888	-0.416535	1.49907	-1.90026	-0.0648588	-0.462903	-0.707479	0.613496	0.1865	-0.203889	0.292924	-0.505752	-1.26543	1.24421	-0.118712	-0.294635	-0.186582	-2.60839	0.114362	0.60858	-0.0584232	-0.924279	-0.312337	0.645235	-0.951009	0.125332	-0.684462	0.171637	0.575624	2.87197	0.414768	-1.09383	-0.486948	0.72094	0.892908	-0.285356	0.121095	-0.381481
log_sigma_2_0_mm_3D_firstorder_Energy	-0.644717	0.301314	4.56672	2.14521	1.63229	6.20291	0.792772	-0.315133	0.920557	-0.608637	-0.388168	-0.465897	-0.29943	-0.731818	-0.0970718	-0.203231	-0.542083	-0.27008	-0.152141	-0.0804763	-0.057161	-0.421461	-0.173703	0.813128	-0.563541	-0.663502	-0.444374	-0.698545	-0.759687	-0.228277	-0.517728	-0.469427	-0.6333	0.0211394	-0.61865	-0.102463	-0.560385	1.57452	-0.568176	-0.414648	0.348297	-0.348624	0.254297	-0.156093	-0.455146	-0.553368	-0.398126	-0.538862	-0.186932
log_sigma_2_0_mm_3D_firstorder_Entropy	-0.708223	0.242373	0.270867	0.548997	0.365392	-0.0751559	0.589577	0.386404	0.537294	-0.00488446	-0.057361	0.0874336	0.500451	-3.02446	0.0454389	2.01149	0.971098	-0.364744	1.1832	1.75561	1.1381	0.216593	1.37007	1.11183	-0.497351	-1.00899	0.138831	-1.4272	-1.22475	1.36226	0.0308213	0.239823	-1.59637	0.73311	-0.260242	0.126426	-0.526209	0.433042	0.242796	0.422942	0.367221	0.57931	0.108948	0.0652207	0.123787	-0.56031	0.675728	-0.228134	0.284436
log_sigma_2_0_mm_3D_firstorder_InterquartileRange	0.0513307	-0.796442	-0.0580206	0.5874	1.01195	0.21703	1.55134	-0.304417	-1.18514	-0.197171	-1.07529	-0.589324	-0.0772276	0.288624	-0.691906	2.27531	1.56821	-0.901188	0.393875	2.98581	0.608774	-0.190833	0.383997	0.149644	0.307174	-0.0570543	-0.515521	-0.387922	0.889318	0.577303	0.0669581	-0.15462	-1.32716	-0.479479	-0.103685	-1.05429	-0.491555	-0.880259	0.793235	0.591735	1.89543	0.259264	-0.972688	-0.774301	0.0388378	-0.379219	0.178175	-0.219068	-0.660953
log_sigma_2_0_mm_3D_firstorder_Kurtosis	-0.699278	-0.0523333	-0.0333169	-0.456439	-0.958689	-0.521755	-0.836822	0.308842	0.799204	0.401063	1.81151	-0.417831	-0.454216	-0.709522	-0.60012	-1.10296	-1.22295	1.36898	0.338589	-1.35294	-0.842013	0.162044	-0.322758	-0.480403	-0.115194	-0.49001	0.138918	-0.303768	-1.48582	-0.4623	0.737753	0.998269	3.19669	0.489548	0.182644	1.03779	0.100947	1.82157	-0.364315	-0.437532	-0.104587	0.484297	1.03932	0.889954	-0.601776	-0.324406	-0.838856	-1.16661	0.805774
log_sigma_2_0_mm_3D_firstorder_Maximum	-0.0109997	-0.667521	1.69695	2.29775	1.59141	1.60343	2.26764	-1.06724	-0.103894	0.248038	-1.35073	-0.367024	-0.763558	-0.11125	-0.994848	0.157297	-0.284189	-0.779582	0.99479	0.675866	0.20395	0.437311	-0.398676	-0.49424	-0.165743	0.0637838	-0.644228	-0.504767	-2.39305	0.419178	0.15816	0.220563	0.525068	-0.593851	0.284928	0.541705	0.364056	-0.455271	-0.361744	-0.00588606	4.16571	1.30958	-0.78862	-0.517927	-0.224448	-0.214694	-0.655624	-0.793707	-0.726014
log_sigma_2_0_mm_3D_firstorder_Mean	0.434522	-0.225815	0.751389	1.3683	1.62291	0.639567	1.84516	-0.731651	-1.09441	-1.20317	-1.25585	-0.547382	-0.457279	1.37372	-1.6418	-2.02221	-1.53047	-0.0657345	-0.0520909	-1.2052	-0.515222	0.581014	-1.14207	-1.52551	1.62122	0.214175	0.0530701	0.108013	-3.56429	-0.53759	0.683095	0.0352847	-0.22673	-0.315872	-0.0318601	-0.556841	0.608492	-0.448859	-0.161808	0.452771	1.84003	0.19905	-0.8187	-0.0463552	1.08301	1.38077	-0.576429	0.014757	-0.110368
log_sigma_2_0_mm_3D_firstorder_MeanAbsoluteDeviation	-0.070432	-0.929665	-0.166353	0.255803	0.311442	-0.107304	1.28381	-0.385285	-0.357267	0.182478	-0.523869	-0.261108	0.343506	0.737837	-1.05583	2.2879	1.34075	-1.23304	1.06303	2.46456	0.442616	-0.134903	1.41834	0.181814	0.425155	-0.306195	-0.68622	-0.578083	0.268616	1.18335	0.364155	0.188529	-1.03457	-0.0956917	0.787922	-0.870224	-0.647652	-0.813351	1.18898	0.62456	2.05477	0.5621	-1.02407	-0.855009	-0.0822681	-0.371157	0.205888	-0.515479	-0.573887
log_sigma_2_0_mm_3D_firstorder_Median	0.3829	-0.323903	0.17188	1.0306	1.3745	-0.00504478	1.20724	-0.520283	-0.814645	-1.25558	-0.950622	-0.950589	-0.0582224	1.47434	-1.56592	-2.27072	-1.56286	-0.0754177	-0.126438	-1.24347	-0.345142	0.609457	-0.525224	-1.13795	2.08024	-0.0282262	0.0285441	-0.0398088	-3.99865	-0.145459	0.946674	0.228285	-0.645656	-0.160333	0.0723518	-0.486365	0.396089	-0.419731	0.35675	0.320201	0.731562	-0.144061	-0.867936	-0.0727846	1.26022	1.51755	-0.440977	-0.214862	0.0283817
log_sigma_2_0_mm_3D_firstorder_Minimum	0.621922	-0.158177	1.93469	1.79283	2.06434	1.90336	1.83966	-0.673637	-1.12449	-0.775759	-1.2025	0.441737	-0.0989078	0.441398	0.666822	-1.18916	-0.14938	-0.0920785	-2.06892	-0.309431	-0.337004	-0.141274	-1.56258	-0.941389	0.480051	0.743492	0.0251848	0.750965	-0.120255	-1.42589	-1.2461	-1.0336	1.25264	-1.72264	-1.00582	-0.458184	0.914239	-1.37591	-1.21019	-0.123821	2.01168	-0.508334	-0.512976	-0.0933558	0.30125	0.611625	-0.400714	1.18688	-0.657115
log_sigma_2_0_mm_3D_firstorder_Range	-0.576571	-0.440545	-0.277134	0.378472	-0.487771	-0.330505	0.309409	-0.320804	0.934057	0.924448	-0.0870296	-0.724187	-0.5787	-0.499825	-1.47933	1.22181	-0.112772	-0.598962	2.75742	0.87412	0.485865	0.51186	1.0752	0.425212	-0.582796	-0.621884	-0.58729	-1.12674	-1.98665	1.66702	1.27447	1.13543	-0.68194	1.05013	1.16648	0.892198	-0.514501	0.855455	0.786311	0.107718	1.81527	1.61056	-0.223196	-0.368593	-0.471227	-0.745618	-0.20903	-1.77722	-0.0369588
log_sigma_2_0_mm_3D_firstorder_RobustMeanAbsoluteDeviation	0.0970095	-0.814581	-0.0304245	0.546583	0.720226	0.192642	1.58944	-0.466578	-0.932721	-0.15666	-1.08099	-0.378212	0.0233907	0.488879	-0.762582	2.2064	1.59243	-0.97997	0.403175	2.85193	0.481425	-0.276415	0.812265	0.1256	0.260002	-0.116855	-0.571301	-0.406642	0.831691	0.777513	0.0579919	-0.246095	-1.39643	-0.386801	-0.0182347	-1.07821	-0.590402	-0.924907	0.779794	0.670245	2.0941	0.225008	-1.00256	-0.792906	0.0377099	-0.308079	0.190925	-0.227527	-0.721987
log_sigma_2_0_mm_3D_firstorder_RootMeanSquared	0.375202	-0.369893	0.683282	1.33745	1.58324	0.561348	1.93191	-0.782134	-1.0642	-1.09472	-1.23776	-0.593509	-0.39166	1.4485	-1.81439	-1.43823	-1.30043	-0.243069	0.210808	-0.775056	-0.4725	0.554085	-0.784025	-1.47109	1.6461	0.128538	-0.0635341	-0.00435608	-3.44087	-0.30191	0.741177	0.111381	-0.322701	-0.301832	0.196628	-0.648903	0.498511	-0.540803	0.0366671	0.497776	2.06802	0.304434	-0.949683	-0.169655	1.02069	1.29661	-0.558993	-0.103972	-0.182983
log_sigma_2_0_mm_3D_firstorder_Skewness	0.135917	0.206287	1.89988	1.32977	0.830351	1.61615	1.20012	-1.12524	-1.42973	0.638205	-2.2064	1.53681	-1.10328	-0.400804	0.77855	0.616613	0.550017	-0.81664	-0.326722	0.471633	0.113182	-0.360487	-1.10344	-0.461704	-1.19287	1.02227	-0.486326	0.100197	0.714785	-0.404565	-1.17898	-1.24678	3.53875	-1.14024	-0.882434	-0.548524	1.05712	-1.37749	-0.916685	-0.0115997	1.76826	1.16775	-0.82608	-0.715743	-0.291425	-0.491722	-0.164932	0.669439	-1.14575
log_sigma_2_0_mm_3D_firstorder_TotalEnergy	-0.644717	0.301314	4.56672	2.14521	1.63229	6.20291	0.792772	-0.315133	0.920557	-0.608637	-0.388168	-0.465897	-0.29943	-0.731818	-0.0970718	-0.203231	-0.542083	-0.27008	-0.152141	-0.0804763	-0.057161	-0.421461	-0.173703	0.813128	-0.563541	-0.663502	-0.444374	-0.698545	-0.759687	-0.228277	-0.517728	-0.469427	-0.6333	0.0211394	-0.61865	-0.102463	-0.560385	1.57452	-0.568176	-0.414648	0.348297	-0.348624	0.254297	-0.156093	-0.455146	-0.553368	-0.398126	-0.538862	-0.186932
log_sigma_2_0_mm_3D_firstorder_Uniformity	0.113432	-0.220714	-0.196968	-0.232227	-0.11603	0.0143984	-0.139053	-0.27831	-0.112233	-0.137191	-0.0236857	-0.130837	-0.336349	2.05353	-0.197348	-0.779011	-0.54374	0.0170453	-0.544874	-0.733994	-0.557608	-0.259617	-0.5807	-0.490693	0.0282699	0.33918	-0.23076	0.55595	0.475427	-0.598745	-0.178738	-0.235338	0.966065	-0.378115	-0.0742545	-0.063242	0.116156	-0.23134	-0.277655	-0.325811	-0.140274	-0.395476	-0.100323	-0.143366	-0.24964	0.109102	-0.409113	-0.0522873	-0.235672
log_sigma_2_0_mm_3D_firstorder_Variance	-0.343651	-0.919026	-0.397018	-0.0985272	-0.166833	-0.472342	0.909906	-0.377082	0.0260738	0.433957	-0.0743625	-0.330992	0.371203	0.75174	-1.09711	2.53694	0.976915	-1.13452	1.78763	2.27017	0.21706	-0.105042	1.88386	0.0551248	0.36683	-0.533124	-0.742712	-0.714367	-0.358627	1.41849	0.526441	0.541283	-0.615904	0.072343	1.55938	-0.608565	-0.700361	-0.60154	1.31161	0.397381	2.13126	0.776501	-0.848784	-0.786887	-0.349428	-0.523507	0.0508196	-0.756861	-0.460837
log_sigma_2_0_mm_3D_glcm_Autocorrelation	-0.635816	-0.111316	-1.41456	-1.20547	-1.28483	-1.39206	-1.15263	0.378453	0.758491	0.0326828	0.806221	-0.83033	-0.229637	-0.0419224	-1.2542	0.425786	-0.701616	-0.12289	2.98117	-0.296198	-0.001782	0.284968	1.42158	0.312698	0.00912204	-0.780353	-0.217735	-0.878252	-1.20133	1.52442	2.01992	1.22887	-1.32209	2.28987	1.0685	0.15283	-0.861626	1.48041	1.51307	0.204039	-1.17109	0.576445	0.0387315	-0.088971	-0.0721532	-0.257669	0.0507631	-1.26622	0.641144
log_sigma_2_0_mm_3D_glcm_ClusterProminence	-0.695943	-0.807848	-0.187402	-0.145515	-0.350118	-0.352309	1.24368	-0.451854	0.563424	0.548464	0.35708	-0.27072	0.186114	-0.284395	-0.881083	2.42957	0.564272	-0.875345	2.92934	1.66485	-0.015987	-0.40327	2.1324	-0.208998	0.508761	-0.683738	-0.749054	-0.744442	-0.396917	1.22406	0.509884	0.673301	-0.340673	-0.0556376	2.52647	-0.550388	-0.671938	-0.339813	1.65233	0.347056	2.70885	1.75393	-0.686161	-0.723993	-0.602649	-0.710363	-0.410674	-0.85858	-0.472648
log_sigma_2_0_mm_3D_glcm_ClusterShade	0.190628	0.296269	1.48662	0.918633	-0.0117816	1.01389	2.33355	-0.414287	-1.40945	0.323572	-1.56039	1.35322	-1.09334	-0.529124	0.25598	0.823298	0.518878	0.142769	-0.756173	-0.0592411	0.0933354	0.09641	-2.43184	-0.401303	-1.53589	0.390396	-0.0377501	0.2707	0.851156	-1.23114	-1.17871	-1.09749	1.09661	-0.701893	-2.34397	-0.029843	0.490586	-0.406706	-2.31486	0.268899	2.72888	2.48881	-0.0871815	0.020799	-0.0846164	-0.158915	-0.141494	0.282659	-0.294509
log_sigma_2_0_mm_3D_glcm_ClusterTendency	-0.477452	-0.8903	-0.0462765	0.311048	0.0907791	0.0161391	1.50809	-0.613715	0.025267	0.072715	-0.169517	-0.101384	0.340632	0.0162732	-0.982888	2.55727	1.32515	-1.10117	1.49837	2.17888	0.399332	-0.276976	1.60198	-0.0834834	0.47589	-0.552839	-0.769912	-0.600114	0.530735	0.947896	0.372879	0.165749	-1.08701	-0.162574	1.39911	-0.850579	-0.744628	-0.628166	1.72561	0.880384	3.08057	0.833712	-0.850656	-0.796451	-0.421278	-0.728319	-0.110368	-0.941328	-0.593263
log_sigma_2_0_mm_3D_glcm_Contrast	-0.284858	-0.74876	-1.00113	-0.412542	-0.207003	-0.906439	-0.0645039	-0.361832	0.315104	0.253152	0.101365	-0.645104	0.760634	-0.147033	-0.877783	3.12704	1.30333	-0.840503	0.796504	2.75786	0.0930261	-0.275457	2.18847	0.125617	0.805646	-0.909433	-0.559055	-0.54171	-0.830226	1.25534	0.19847	0.0571473	-1.05741	0.0314483	0.746209	-0.339032	-0.722726	-0.438092	1.31698	-0.00706923	1.03737	-0.0791721	-0.582698	-0.651357	-0.421746	-0.212878	0.0947342	-0.645084	-0.391096
log_sigma_2_0_mm_3D_glcm_Correlation	-0.414894	0.25787	2.62837	1.13701	0.623008	2.24643	1.43939	-0.867758	-0.764391	-0.979976	-0.692178	1.25294	-0.993483	0.389168	0.583091	-1.04237	-0.47281	0.163063	-0.0673751	-1.11001	0.128373	-0.0604148	-1.13436	-0.784223	-0.792833	1.74157	-0.16742	0.243881	2.57577	-1.0086	-0.0834507	-0.160288	0.643344	-0.585472	0.0310059	-1.32014	0.462117	-0.298276	-0.0626248	0.828788	0.569043	0.911125	-0.38998	0.0924148	0.113058	-1.12701	-0.624327	-1.09427	-0.313008
log_sigma_2_0_mm_3D_glcm_DifferenceAverage	-0.119393	-0.774175	-1.33348	-0.353913	-0.0123835	-1.22391	0.0560282	-0.217587	-0.136157	0.31491	-0.188881	-0.524113	0.418992	0.0629181	-0.876873	2.65057	1.58394	-0.937876	0.665431	2.42	0.337465	-0.136209	1.75264	0.131549	0.920213	-0.908377	-0.430412	-0.416123	-1.01619	1.18915	0.224381	-0.120651	-1.39837	0.0742033	0.70687	-0.545705	-0.551384	-0.592109	1.44107	-0.145252	0.940165	-0.0135616	-0.73763	-0.648299	-0.268294	0.0963612	0.325275	-0.412323	-0.340083
log_sigma_2_0_mm_3D_glcm_DifferenceEntropy	-0.343255	0.310663	-0.830212	-0.781016	-1.88781	-1.1097	-1.94017	0.42943	0.658827	0.156169	0.451855	-0.0345381	0.449615	-2.62446	0.0504338	2.00879	1.06922	0.0673134	1.05183	1.74972	1.0777	0.445003	1.62268	0.921266	-0.0336272	-1.07355	0.264365	-0.867455	-0.735888	1.27494	0.375623	0.291967	-0.905382	0.916257	0.00491634	0.391769	-0.0200755	0.503988	0.433969	0.253565	-2.97647	0.587586	0.284179	0.329999	0.0932274	-0.266077	0.741428	-0.221219	0.599714
log_sigma_2_0_mm_3D_glcm_DifferenceVariance	-0.244773	-0.79055	-1.04685	-0.419447	-0.546507	-0.878194	-0.0257336	-0.421547	1.18271	0.391095	0.792976	-0.847087	1.43951	-0.202691	-1.08095	3.17989	0.85436	-0.865531	1.39431	2.48762	0.0853399	-0.187829	2.89723	0.257704	0.962296	-1.06356	-0.596859	-0.572598	-0.811681	1.71635	0.584542	0.646337	-1.12919	0.297521	1.10888	0.0729337	-0.881935	-0.166006	1.28206	0.454979	1.27471	0.175264	-0.387013	-0.639964	-0.42092	-0.371189	0.00848641	-0.912842	-0.261182
log_sigma_2_0_mm_3D_glcm_Id	-0.530133	0.22607	2.54448	1.84259	2.57057	3.4989	1.6135	-0.222054	0.532915	-0.405564	0.250717	-0.180037	0.140284	-0.638748	0.217871	-1.21302	-1.01655	0.157816	-0.693463	-1.08467	-0.625791	-0.449009	-0.772192	0.0729464	-0.842649	-0.0275949	-0.370959	-0.52089	0.571277	-0.856907	-0.597684	-0.289964	0.949399	-0.371075	-0.765227	0.197697	-0.444357	0.229804	-1.13339	-0.108077	1.6077	-0.386814	0.393182	0.0775415	-0.32013	-0.78253	-0.663158	-0.339953	-0.153131
log_sigma_2_0_mm_3D_glcm_Idm	-0.527795	0.0424448	2.31324	2.14436	3.31573	3.56292	2.1637	-0.25769	0.302138	-0.37375	0.0678827	-0.213574	0.0101864	-0.636407	0.016686	-0.86887	-0.746522	-0.112195	-0.605713	-0.779047	-0.547167	-0.473816	-0.590012	0.00219874	-0.640161	-0.188534	-0.454155	-0.654873	0.0586462	-0.687422	-0.566634	-0.357501	0.418638	-0.388305	-0.697276	-0.0320647	-0.52886	0.00918347	-0.847752	-0.191553	2.04846	-0.378019	0.129951	-0.0581227	-0.355401	-0.642219	-0.589803	-0.342043	-0.241953
log_sigma_2_0_mm_3D_glcm_Idmn	-0.0202099	0.621735	0.966296	0.512136	-0.14179	0.837392	0.191379	0.214938	0.281461	0.241813	-0.0117018	0.348922	-1.0936	-0.165229	0.323789	-1.30403	-1.40438	0.698891	0.501802	-1.42	0.14005	0.469452	-0.854879	0.128485	-1.24798	0.758236	0.306821	-0.0411609	-0.152649	-0.0409403	0.406344	0.484624	0.988434	0.434324	0.0343323	0.66358	0.528173	0.715247	-0.553763	0.158436	0.0737998	0.64184	0.534333	0.533371	0.191876	-0.244119	-0.211374	-0.561163	0.380978
log_sigma_2_0_mm_3D_glcm_Idn	-0.221961	0.604151	1.37246	0.559389	-0.257497	1.24736	0.138149	0.0409434	0.70128	0.193048	0.307532	0.1143	-0.538568	-0.378667	0.0431774	-1.4166	-1.59842	0.724821	0.575512	-1.46635	-0.0715568	0.380464	-0.791433	0.152979	-1.28223	0.634559	0.101691	-0.287944	-0.0504425	-0.159509	0.40658	0.679414	1.29587	0.444364	0.00388655	0.965999	0.245998	0.979552	-0.826005	0.293036	0.107583	0.696496	0.729448	0.502303	0.00248804	-0.642488	-0.456175	-1.00241	0.344729
log_sigma_2_0_mm_3D_glcm_Imc1	-0.957116	1.29485	0.183245	-0.9607	-1.11738	0.294086	-1.44707	0.32372	1.68301	-0.519284	0.681556	0.0342423	0.0586383	-1.49341	1.3984	-0.130192	-0.555393	0.846988	-0.0198216	-0.0763804	0.244701	-0.248827	0.152731	1.46294	-1.07063	-1.07127	-0.192811	-1.09166	-0.578108	-0.201218	-0.544966	-0.275011	0.169013	0.723976	-0.834547	1.04003	-0.434876	1.97853	-1.06388	-0.442852	-1.64671	-0.25646	1.46715	0.628581	-0.672398	-0.864158	-0.0874552	-0.596325	0.595358
log_sigma_2_0_mm_3D_glcm_Imc2	0.361369	-0.0698203	0.307127	0.356474	0.33795	0.244957	0.344338	0.327685	-0.688283	0.359154	0.250556	0.343503	0.350217	0.299144	-0.241716	0.363817	0.364169	0.170563	0.358393	0.362417	0.35093	0.356613	0.356539	-0.0910407	0.36347	0.35749	0.353431	0.359127	0.354304	0.361484	0.360768	0.356429	0.230799	0.288302	0.361731	0.110923	0.35468	-1.96773	0.364729	0.361652	0.318047	0.358798	-0.352812	0.273427	0.361633	0.35985	0.356396	0.357196	0.293606
log_sigma_2_0_mm_3D_glcm_InverseVariance	-0.464898	0.221602	2.01559	1.66052	4.51931	4.0195	0.609287	-0.168539	0.67626	-0.231474	0.178076	-0.147213	0.325432	-0.620609	0.264974	-1.03237	-0.957065	0.00548384	-0.706232	-0.831645	-0.501363	-0.487148	-0.609146	0.23672	-0.615069	-0.198708	-0.49082	-0.510099	0.590547	-0.832131	-0.762502	-0.232461	0.765898	-0.327327	-0.840131	0.27189	-0.459311	0.247616	-0.993396	-0.0372418	-0.441071	-0.449733	0.484467	0.086035	-0.218574	-0.821114	-0.504693	-0.167514	-0.168515
log_sigma_2_0_mm_3D_glcm_JointAverage	-0.500623	0.0729568	-1.97204	-1.42498	-1.57302	-1.90818	-1.38668	0.521429	0.828883	0.205152	0.866211	-0.787149	-0.0437517	0.122428	-1.45482	0.555259	-0.60345	0.0663395	2.25206	-0.118257	0.158957	0.432349	1.31381	0.461408	0.186991	-0.706873	-0.0325631	-0.824507	-1.45617	1.38019	1.69591	1.16901	-1.61034	1.87162	1.03435	0.332123	-0.801975	1.35393	1.35481	0.330671	-1.49217	0.650148	0.220381	0.0944029	0.103352	-0.0642521	0.225875	-1.4746	0.736784
log_sigma_2_0_mm_3D_glcm_JointEnergy	-0.0393951	-0.477731	-0.145999	0.909305	2.23079	0.497562	2.00578	-0.425318	-0.491739	-0.279679	-0.436609	-0.38322	-0.422725	2.7904	-0.477651	-0.472285	-0.382965	-0.439569	-0.442266	-0.46579	-0.462884	-0.364063	-0.464835	-0.497113	-0.090382	0.316513	-0.359106	0.185845	-0.15893	-0.427641	-0.29768	-0.350063	-0.165695	-0.468466	-0.147507	-0.462403	-0.257391	-0.497384	-0.214142	-0.360239	4.78878	-0.386344	-0.479369	-0.441579	-0.253367	-0.0636547	-0.414297	-0.207438	-0.448878
log_sigma_2_0_mm_3D_glcm_JointEntropy	-0.891964	1.12314	-0.097931	-0.951559	-1.56123	-0.280315	-1.83482	0.445764	1.55769	-0.31804	0.550232	0.134478	0.416161	-2.3679	1.12269	0.984201	0.124107	0.567435	0.583444	0.884894	0.843274	0.0141953	0.865272	1.65844	-0.796058	-1.25315	-0.00350049	-1.20851	-0.686357	0.461629	-0.278742	-0.0503287	-0.630726	0.934441	-0.684254	0.859466	-0.411607	1.69697	-0.503101	0.00364537	-2.39359	0.152061	1.17656	0.593736	-0.390315	-0.816132	0.335627	-0.491461	0.664027
log_sigma_2_0_mm_3D_glcm_MaximumProbability	-0.129496	-0.465796	0.386414	1.54413	4.08562	1.65879	2.23406	-0.431375	-0.483107	-0.306798	-0.404207	-0.377865	-0.430459	1.38952	-0.486097	-0.504634	-0.41672	-0.424359	-0.465497	-0.49242	-0.478098	-0.377891	-0.47957	-0.507046	-0.171484	0.201429	-0.373875	-0.0425336	-0.168059	-0.451558	-0.322534	-0.350663	-0.0212315	-0.473596	-0.241379	-0.455439	-0.298715	-0.503863	-0.298016	-0.358602	4.64351	-0.39667	-0.475457	-0.425844	-0.263828	-0.113312	-0.429234	-0.203871	-0.440122
log_sigma_2_0_mm_3D_glcm_SumEntropy	-0.671134	0.674767	0.00554694	-0.732348	-1.61005	-0.371805	-2.00736	0.499549	0.957091	-0.0583012	0.486236	0.302712	0.717017	-2.90471	0.649826	1.4891	0.671831	0.373251	0.969097	1.34091	1.08331	0.324334	1.21943	1.09844	-0.537278	-1.21013	0.191341	-1.1562	-0.420487	0.833067	0.115823	0.287792	-0.770373	0.882141	-0.426913	0.465957	-0.202936	0.881732	-0.0956832	0.4735	-2.87939	0.518328	0.696288	0.5737	-0.0946693	-0.72412	0.645579	-0.362022	0.633461
log_sigma_2_0_mm_3D_glcm_SumSquares	-0.416222	-0.883152	-0.519193	-0.0230429	-0.0493231	-0.436523	0.840391	-0.532884	0.169604	0.16657	-0.0481714	-0.375942	0.571123	-0.0629116	-1.00016	3.01697	1.40741	-1.05023	1.25828	2.61655	0.276688	-0.295665	2.00287	0.0135104	0.671483	-0.767032	-0.720221	-0.613497	-0.101449	1.16563	0.313256	0.123961	-1.14873	-0.0785467	1.17614	-0.658646	-0.786105	-0.578751	1.6457	0.505643	2.29173	0.443187	-0.778544	-0.78097	-0.451069	-0.525892	-0.0172278	-0.861665	-0.535451
log_sigma_2_0_mm_3D_gldm_DependenceEntropy	-1.0628	0.751609	0.114959	0.273666	0.256858	0.00573859	0.344902	0.433745	1.22132	-0.161023	0.317313	0.125595	0.632131	-3.10857	0.6196	1.49229	0.577605	-0.0563628	0.917075	1.31373	0.93269	0.0783679	1.10795	1.56435	-0.924182	-1.21886	-0.0301204	-1.72301	-1.46909	1.02345	-0.27327	0.0115495	-1.20558	0.812554	-0.628088	0.45568	-0.745703	1.02426	-0.180695	0.249038	0.23263	0.472099	0.664955	0.351035	-0.190776	-0.806346	0.366827	-0.360987	0.395351
log_sigma_2_0_mm_3D_gldm_DependenceNonUniformity	-0.701246	0.323161	4.90649	1.80845	0.829139	5.92227	0.204993	-0.205132	1.3127	-0.568451	-0.272919	-0.456068	-0.291816	-0.813487	0.41787	0.415285	-0.406513	-0.288414	-0.130378	0.332946	0.183619	-0.492856	0.105003	1.72197	-0.674647	-0.722305	-0.446428	-0.739848	-0.72889	-0.077471	-0.60303	-0.498008	-0.698854	0.137245	-0.662669	0.0217422	-0.614035	1.92149	-0.568222	-0.507042	-0.180443	-0.415707	0.513099	-0.18376	-0.559894	-0.651408	-0.280906	-0.551681	-0.163191
log_sigma_2_0_mm_3D_gldm_DependenceNonUniformityNormalized	0.873992	-1.17806	1.0448	1.07472	-0.520382	-0.0672138	-0.167257	-0.408907	-1.66463	0.117301	-1.09957	-0.62289	-0.731103	1.31892	-1.10797	1.301	0.445291	-0.772127	0.522523	1.13604	0.581981	0.267852	0.52615	-1.13485	1.07637	0.32311	0.30991	1.83162	1.46318	0.879465	0.30186	0.279906	-1.15557	-0.144967	0.814788	-0.638985	0.833893	-1.03203	1.47394	-0.291109	-0.781213	-0.215514	-1.18472	-0.838899	0.44022	0.964086	0.729996	0.483498	-0.304427
log_sigma_2_0_mm_3D_gldm_DependenceVariance	-0.935213	0.770403	-0.104419	-0.271587	1.98284	1.20477	1.70012	0.147105	1.37895	-0.493988	1.03643	0.611584	0.263113	-1.09059	0.642798	-1.03385	-0.755183	0.223217	-0.437704	-0.987411	-0.684445	-0.542471	-0.611047	0.620535	-1.00589	-0.644729	-0.608643	-1.26963	-1.14097	-0.769797	-0.474369	-0.654186	0.779644	-0.347556	-0.914538	0.221755	-0.92121	0.697174	-1.0307	-0.131393	2.26298	-0.365828	0.429327	0.290744	-0.737892	-0.073339	-0.809665	-0.0825115	0.39566
log_sigma_2_0_mm_3D_gldm_GrayLevelNonUniformity	-0.652682	0.345595	3.46182	1.09424	0.839159	6.13021	0.160567	-0.270432	1.73005	-0.55243	-0.133301	-0.413874	-0.349182	-0.704362	0.452769	-0.403715	-0.567263	-0.161783	-0.425076	-0.384847	-0.274322	-0.527319	-0.327972	1.0289	-0.641944	-0.640049	-0.484229	-0.668103	-0.656188	-0.445193	-0.596318	-0.52484	-0.470267	-0.100475	-0.640406	0.107476	-0.565504	1.8162	-0.618171	-0.537117	-0.134992	-0.496223	0.690903	-0.134445	-0.581234	-0.606589	-0.453658	-0.530118	-0.219171
log_sigma_2_0_mm_3D_gldm_GrayLevelVariance	-0.344115	-0.919037	-0.397134	-0.0986729	-0.165823	-0.472662	0.909548	-0.376341	0.025709	0.434047	-0.0743995	-0.331676	0.371395	0.750596	-1.09726	2.53744	0.97729	-1.13419	1.78688	2.27102	0.216292	-0.105021	1.88371	0.0549327	0.368249	-0.534157	-0.742365	-0.714937	-0.358503	1.4193	0.525408	0.541148	-0.616362	0.0717246	1.56057	-0.608625	-0.699989	-0.601352	1.3112	0.396872	2.12989	0.776024	-0.848742	-0.787111	-0.34968	-0.523294	0.0513257	-0.757217	-0.461019
log_sigma_2_0_mm_3D_gldm_HighGrayLevelEmphasis	-0.638622	-0.150789	-1.41406	-1.21158	-1.30642	-1.42434	-1.06428	0.270416	0.706551	0.216675	0.72464	-0.824132	-0.223835	-0.00480526	-1.31591	0.472363	-0.564733	-0.162302	3.15138	-0.196949	0.00284632	0.275655	1.45958	0.235885	0.0493946	-0.832104	-0.220876	-0.886138	-1.24954	1.60253	2.05716	1.2707	-1.29483	2.17676	1.26395	0.0747946	-0.857124	1.44379	1.48938	0.219162	-1.08586	0.618099	-0.00452451	-0.130885	-0.0442579	-0.266528	0.0353906	-1.2175	0.564524
log_sigma_2_0_mm_3D_gldm_LargeDependenceEmphasis	-0.922219	0.899111	-0.422264	-0.543189	1.59497	0.818871	1.24171	0.16011	1.55269	-0.421683	1.0044	0.562424	0.382428	-1.12957	0.796286	-1.08959	-0.689566	0.363365	-0.514286	-1.02104	-0.683554	-0.5002	-0.62058	0.778727	-1.01816	-0.582692	-0.555577	-1.35383	-1.19414	-0.821644	-0.466492	-0.575525	0.890655	-0.239305	-0.893603	0.315764	-0.902866	0.781603	-1.1269	-0.0526086	1.93138	-0.226056	0.692035	0.444552	-0.67708	-0.428366	-0.80433	-0.307603	0.274774
log_sigma_2_0_mm_3D_gldm_LargeDependenceHighGrayLevelEmphasis	-0.922796	0.15394	-1.45638	-1.36497	-1.08257	-1.35177	-0.777129	0.512661	1.81333	0.0305697	1.57107	-0.824164	0.0287155	-0.455223	-1.32972	-0.0225953	-0.774912	0.000592266	2.9868	-0.558013	-0.260228	0.120988	1.27181	0.721705	-0.318817	-1.02813	-0.344289	-1.21969	-1.4406	1.19261	1.91993	1.01094	-1.39688	2.30403	0.823864	0.270407	-1.08113	2.27876	0.884679	0.206684	-0.471782	0.527059	0.353714	0.0945932	-0.228962	-0.357855	-0.239231	-1.23985	0.856149
log_sigma_2_0_mm_3D_gldm_LargeDependenceLowGrayLevelEmphasis	0.288946	-0.386186	-0.315134	-0.38331	1.35806	-0.293779	-0.274918	-0.304842	-0.423055	0.00730663	-0.306319	-0.21748	-0.218147	2.23214	-0.357482	-0.365209	-0.187318	-0.277278	-0.311391	-0.353997	-0.354195	-0.167327	-0.346408	-0.401066	0.190474	0.336418	-0.196477	0.642919	0.520282	-0.314966	-0.0418875	-0.163351	0.118043	-0.362313	0.128158	-0.352602	0.0140834	-0.205373	-0.0351453	-0.165048	0.332132	-0.234504	-0.396458	-0.311273	-0.094269	0.104175	-0.264366	-0.0789273	-0.318931
log_sigma_2_0_mm_3D_gldm_LowGrayLevelEmphasis	0.313758	-0.367418	-0.337161	-0.371494	0.708063	-0.342531	-0.308986	-0.28408	-0.4043	0.0305576	-0.28576	-0.200156	-0.199233	2.27268	-0.353899	-0.34415	-0.167793	-0.256989	-0.289734	-0.334036	-0.333635	-0.145118	-0.325291	-0.402018	0.215674	0.360771	-0.174641	0.670974	0.546103	-0.29336	-0.0183163	-0.140793	0.126132	-0.341207	0.153092	-0.33256	0.0368773	-0.378887	-0.0113798	-0.14344	-0.0616721	-0.21298	-0.377103	-0.291267	-0.0714941	0.128066	-0.243435	-0.0603052	-0.298336
log_sigma_2_0_mm_3D_gldm_SmallDependenceEmphasis	0.884265	-1.14117	0.941215	0.986055	-0.668547	-0.12073	-0.311245	-0.31106	-1.72181	0.205897	-1.05343	-0.533571	-0.643289	1.24751	-1.05648	1.22966	0.509911	-0.695015	0.566556	1.09847	0.627392	0.34567	0.576259	-1.10203	1.05233	0.397855	0.385226	1.64038	1.36063	0.880993	0.374326	0.358472	-1.11961	-0.0466401	0.834136	-0.54598	0.850362	-0.97362	1.3595	-0.191946	-0.963914	-0.117546	-1.16873	-0.761442	0.50505	0.913317	0.7585	0.52505	-0.210477
log_sigma_2_0_mm_3D_gldm_SmallDependenceHighGrayLevelEmphasis	-0.553006	-0.235002	-1.36004	-1.13923	-1.30239	-1.39247	-1.06574	0.19387	0.416281	0.248102	0.511141	-0.797437	-0.301497	0.121317	-1.28932	0.604522	-0.506915	-0.215302	3.1488	-0.0957901	0.0650902	0.289578	1.46136	0.0874564	0.14029	-0.768095	-0.20219	-0.770475	-1.17603	1.68266	2.02839	1.28121	-1.24105	2.03968	1.33348	0.0112667	-0.786618	1.19293	1.64509	0.203921	-1.14986	0.596194	-0.129913	-0.206811	-0.0196485	-0.186521	0.0900053	-1.16406	0.495692
log_sigma_2_0_mm_3D_gldm_SmallDependenceLowGrayLevelEmphasis	0.317184	-0.364272	-0.341094	-0.36971	0.601218	-0.349973	-0.312468	-0.280675	-0.401132	0.0340534	-0.28236	-0.19746	-0.196332	2.27701	-0.353667	-0.340638	-0.164945	-0.253724	-0.286144	-0.330813	-0.33024	-0.141606	-0.321785	-0.402326	0.219351	0.364029	-0.171186	0.674658	0.549419	-0.289784	-0.0146679	-0.137219	0.12674	-0.337678	0.156799	-0.329243	0.0402268	-0.424277	-0.00770496	-0.140048	-0.114392	-0.209534	-0.373881	-0.288005	-0.067972	0.13165	-0.240013	-0.057739	-0.294926
log_sigma_2_0_mm_3D_glrlm_GrayLevelNonUniformity	-0.65059	0.345856	3.51138	1.08967	0.812142	6.16175	0.142961	-0.268686	1.70704	-0.550515	-0.135788	-0.412516	-0.347478	-0.703088	0.456666	-0.398405	-0.564472	-0.160369	-0.421921	-0.379534	-0.269069	-0.524946	-0.323642	1.02796	-0.639667	-0.638467	-0.480921	-0.665958	-0.657195	-0.441479	-0.594664	-0.522561	-0.472094	-0.0963345	-0.63873	0.107843	-0.56281	1.8177	-0.615736	-0.535659	-0.143757	-0.493936	0.69077	-0.132501	-0.57884	-0.605705	-0.44973	-0.528339	-0.217089
log_sigma_2_0_mm_3D_glrlm_GrayLevelNonUniformityNormalized	0.12197	-0.220947	-0.191223	-0.242108	-0.13624	0.0199107	-0.162797	-0.279288	-0.119307	-0.135311	-0.0272631	-0.129105	-0.33646	2.07625	-0.19471	-0.781856	-0.543645	0.0185503	-0.546591	-0.73638	-0.558569	-0.25822	-0.582343	-0.493923	0.035586	0.346753	-0.227357	0.5693	0.460947	-0.600511	-0.177454	-0.23431	0.961404	-0.378646	-0.0718872	-0.064706	0.122448	-0.231713	-0.275496	-0.326227	-0.155029	-0.395209	-0.100415	-0.142023	-0.246931	0.107301	-0.407999	-0.0510965	-0.235806
log_sigma_2_0_mm_3D_glrlm_GrayLevelVariance	-0.346364	-0.91802	-0.407661	-0.0983231	-0.168958	-0.482371	0.898289	-0.373371	0.037277	0.440371	-0.0617481	-0.326909	0.375011	0.754354	-1.09928	2.54389	0.973605	-1.13479	1.79685	2.27074	0.216599	-0.101218	1.89161	0.0596391	0.370707	-0.533257	-0.743253	-0.718099	-0.357348	1.4272	0.533299	0.54896	-0.608748	0.0767698	1.56992	-0.603486	-0.702782	-0.598036	1.30993	0.403088	2.08682	0.785851	-0.845927	-0.785668	-0.349982	-0.522855	0.0482048	-0.762682	-0.459331
log_sigma_2_0_mm_3D_glrlm_HighGrayLevelRunEmphasis	-0.637519	-0.149061	-1.41447	-1.21065	-1.30831	-1.42537	-1.06609	0.269452	0.706211	0.2182	0.723306	-0.821989	-0.224718	-0.00392996	-1.31511	0.472736	-0.563918	-0.161487	3.14961	-0.196307	0.00367066	0.275728	1.4578	0.235832	0.0494216	-0.830746	-0.221312	-0.885091	-1.24957	1.60164	2.05631	1.27114	-1.29229	2.17522	1.26327	0.0753501	-0.856503	1.44371	1.48782	0.220673	-1.0917	0.619764	-0.00427075	-0.130643	-0.0447403	-0.266395	0.035308	-1.21771	0.564368
log_sigma_2_0_mm_3D_glrlm_LongRunEmphasis	-0.434881	-0.128963	0.596396	0.695961	2.61384	5.09519	3.01142	-0.255174	-0.0218456	-0.338762	-0.126877	-0.186688	-0.201544	-0.473089	-0.129075	-0.471508	-0.389881	-0.213124	-0.373235	-0.455538	-0.39308	-0.357214	-0.386886	-0.141495	-0.454476	-0.37299	-0.369281	-0.52057	-0.264525	-0.42479	-0.359492	-0.370563	-0.112233	-0.311177	-0.428489	-0.223047	-0.43128	-0.148172	-0.481736	-0.285397	2.94848	-0.303837	-0.147301	-0.192029	-0.388995	-0.387038	-0.415109	-0.344121	-0.242034
log_sigma_2_0_mm_3D_glrlm_LongRunHighGrayLevelEmphasis	-0.68067	-0.152778	-1.41681	-1.23675	-1.22691	-1.28025	-0.902507	0.271295	0.759314	0.199216	0.761602	-0.855207	-0.231501	-0.0421843	-1.35873	0.441631	-0.601448	-0.172251	3.19057	-0.234133	-0.0244093	0.259728	1.46409	0.250138	0.0167128	-0.873516	-0.246853	-0.936595	-1.29251	1.59858	2.07796	1.271	-1.34018	2.21508	1.25373	0.0713912	-0.901073	1.49998	1.4717	0.209418	-0.876467	0.61482	-0.00025932	-0.136275	-0.0691771	-0.296372	0.00774885	-1.26147	0.574104
log_sigma_2_0_mm_3D_glrlm_LongRunLowGrayLevelEmphasis	0.305391	-0.367499	-0.333309	-0.370898	0.728942	-0.320927	-0.29725	-0.285	-0.404139	0.0264269	-0.286193	-0.201216	-0.200408	2.23962	-0.353676	-0.3452	-0.17037	-0.257898	-0.29109	-0.33514	-0.334595	-0.147784	-0.326323	-0.401532	0.208073	0.353101	-0.177075	0.656235	0.539361	-0.294862	-0.0221819	-0.143576	0.124405	-0.341892	0.1466	-0.333055	0.0316805	-0.373928	-0.0166007	-0.145553	0.00873507	-0.21469	-0.377189	-0.291912	-0.0751126	0.122446	-0.245418	-0.0636068	-0.299144
log_sigma_2_0_mm_3D_glrlm_LowGrayLevelRunEmphasis	0.308397	-0.364643	-0.335599	-0.369253	0.702496	-0.340685	-0.306839	-0.282082	-0.401282	0.029403	-0.28328	-0.198425	-0.197576	2.24303	-0.351375	-0.342269	-0.167518	-0.255001	-0.288141	-0.332253	-0.331683	-0.144829	-0.323391	-0.399345	0.211104	0.356086	-0.174131	0.659327	0.542174	-0.291915	-0.0191875	-0.140609	0.126835	-0.338959	0.149627	-0.330159	0.0346379	-0.378618	-0.0136006	-0.142618	-0.0630667	-0.211754	-0.374315	-0.289022	-0.072144	0.125443	-0.242496	-0.0607939	-0.296231
log_sigma_2_0_mm_3D_glrlm_RunEntropy	-0.751538	0.292699	0.239375	0.527783	0.356192	-0.0906202	0.579122	0.395072	0.63372	-0.024248	-0.0109232	0.0910807	0.511268	-3.06442	0.0874485	1.97732	0.939676	-0.340226	1.16742	1.72415	1.12126	0.196845	1.3539	1.16692	-0.540695	-1.04172	0.116146	-1.47162	-1.22029	1.3381	0.00568555	0.218596	-1.57618	0.738255	-0.295404	0.161941	-0.556792	0.496387	0.203863	0.411408	0.355193	0.567473	0.160865	0.0855373	0.0926891	-0.580229	0.647862	-0.246851	0.295886
log_sigma_2_0_mm_3D_glrlm_RunLengthNonUniformity	-0.737188	0.459577	4.07355	1.40621	0.881931	5.76858	0.181933	-0.21029	1.76124	-0.597974	-0.221373	-0.454182	-0.272901	-0.837058	0.553491	0.186951	-0.460048	-0.265884	-0.213899	0.136231	0.0655607	-0.532263	-0.000172921	2.023	-0.717511	-0.747835	-0.490752	-0.780889	-0.770059	-0.193506	-0.636527	-0.537488	-0.694537	0.105617	-0.702358	0.0480016	-0.660078	2.19921	-0.63706	-0.522319	-0.142561	-0.43455	0.677972	-0.147397	-0.600556	-0.696192	-0.362106	-0.595003	-0.177805
log_sigma_2_0_mm_3D_glrlm_RunLengthNonUniformityNormalized	0.729176	-1.06421	1.24392	1.17246	1.15272	1.05975	1.27426	-0.353979	-1.59061	0.224729	-1.05418	-0.611622	-0.561932	0.983381	-0.893984	0.949971	0.455421	-0.596743	0.380541	0.875483	0.515222	0.313673	0.429742	-0.961602	0.846328	0.348351	0.326206	1.25652	-0.319154	0.663485	0.262844	0.331141	-0.8778	-0.00899363	0.694341	-0.520246	0.705501	-0.911869	1.01584	-0.187163	1.14263	-0.0238778	-0.937824	-0.632047	0.445409	0.440649	0.610554	0.331651	-0.316981
log_sigma_2_0_mm_3D_glrlm_RunPercentage	0.94949	-0.867611	0.634614	0.730185	-1.21296	-0.522304	-0.866069	-0.12631	-1.4595	0.404369	-0.877423	-0.468128	-0.393119	1.20093	-0.78867	1.1687	0.677723	-0.386773	0.584548	1.08212	0.710307	0.500271	0.652381	-0.775388	1.06582	0.571543	0.549525	1.47286	-0.0909442	0.884354	0.486717	0.554495	-0.850813	0.204076	0.914791	-0.317342	0.926023	-0.739073	1.23402	0.0399655	-1.52933	0.173154	-0.752562	-0.469197	0.667882	0.66296	0.831693	0.464461	-0.160523
log_sigma_2_0_mm_3D_glrlm_RunVariance	-0.344205	-0.233783	0.712407	0.831591	2.56538	5.34015	3.04751	-0.282161	-0.191213	-0.307266	-0.231998	-0.251698	-0.256706	-0.358766	-0.228182	-0.356852	-0.328524	-0.264638	-0.320863	-0.350369	-0.327203	-0.313897	-0.327053	-0.239039	-0.350915	-0.322391	-0.321123	-0.374411	-0.284156	-0.340442	-0.317493	-0.321405	-0.215553	-0.29966	-0.34221	-0.267862	-0.342849	-0.239009	-0.360625	-0.291716	2.85689	-0.296029	-0.240248	-0.254128	-0.327951	-0.327678	-0.33741	-0.305493	-0.269461
log_sigma_2_0_mm_3D_glrlm_ShortRunEmphasis	0.734895	-1.04366	1.22724	1.15957	1.07946	1.04132	1.225	-0.347176	-1.58273	0.225143	-1.03446	-0.624355	-0.558599	0.964953	-0.908245	0.955433	0.463935	-0.569632	0.392301	0.877961	0.523297	0.322225	0.445902	-0.96023	0.852878	0.362227	0.339897	1.25085	-0.290869	0.674134	0.280956	0.347615	-0.896524	0.00918266	0.696403	-0.499938	0.713208	-0.896773	1.01702	-0.165192	1.05871	-0.0117254	-0.924373	-0.624049	0.458601	0.446819	0.615843	0.323085	-0.304626
log_sigma_2_0_mm_3D_glrlm_ShortRunHighGrayLevelEmphasis	-0.634118	-0.153008	-1.41178	-1.2078	-1.30573	-1.42288	-1.06271	0.265889	0.69311	0.21993	0.713425	-0.821598	-0.228235	0.00124	-1.31458	0.478371	-0.561574	-0.16385	3.15025	-0.192084	0.00652382	0.276931	1.45874	0.229432	0.0534572	-0.828353	-0.220347	-0.880771	-1.24912	1.60559	2.05624	1.27281	-1.29061	2.17135	1.26725	0.0725189	-0.853781	1.43307	1.49451	0.220154	-1.08884	0.619773	-0.00929783	-0.133778	-0.0432175	-0.264535	0.0379895	-1.21641	0.561089
log_sigma_2_0_mm_3D_glrlm_ShortRunLowGrayLevelEmphasis	0.308508	-0.364555	-0.335717	-0.369202	0.697555	-0.340858	-0.306826	-0.281982	-0.401193	0.0295126	-0.28318	-0.198356	-0.197494	2.2432	-0.351413	-0.342164	-0.167435	-0.254905	-0.288032	-0.332158	-0.331582	-0.144721	-0.323286	-0.399424	0.211223	0.356191	-0.174026	0.659453	0.542232	-0.291806	-0.0190728	-0.140498	0.126823	-0.338853	0.149747	-0.330063	0.0347423	-0.380417	-0.0134846	-0.142516	-0.063739	-0.211649	-0.374223	-0.288928	-0.0720347	0.125556	-0.242395	-0.0607225	-0.29613
log_sigma_2_0_mm_3D_glszm_GrayLevelNonUniformity	-0.621293	0.357656	4.12218	0.966431	0.368522	6.43267	-0.140631	-0.238012	1.44294	-0.52564	-0.151121	-0.386637	-0.325254	-0.683859	0.503669	-0.328305	-0.52713	-0.140223	-0.376595	-0.310511	-0.201422	-0.495191	-0.267588	1.02135	-0.60704	-0.616827	-0.438293	-0.635081	-0.631625	-0.392389	-0.570737	-0.493449	-0.493892	-0.0519932	-0.615386	0.106312	-0.527131	1.82851	-0.581206	-0.514863	-0.289806	-0.465952	0.679642	-0.106352	-0.546627	-0.58172	-0.398795	-0.497307	-0.18258
log_sigma_2_0_mm_3D_glszm_GrayLevelNonUniformityNormalized	0.188549	-0.210974	-0.117516	-0.367416	-0.406283	0.0615762	-0.471352	-0.265767	-0.203143	-0.121446	-0.0666366	-0.10033	-0.316418	2.08455	-0.156372	-0.744062	-0.498825	0.0232994	-0.519042	-0.698752	-0.523639	-0.235529	-0.553346	-0.489987	0.104085	0.371027	-0.182128	0.644249	0.471691	-0.570619	-0.158694	-0.217204	0.776918	-0.365203	-0.0574857	-0.0974916	0.160797	-0.228156	-0.234185	-0.310839	-0.351154	-0.369992	-0.109703	-0.123856	-0.205837	0.106527	-0.368107	-0.0292739	-0.219993
log_sigma_2_0_mm_3D_glszm_GrayLevelVariance	-0.374498	-0.905384	-0.536874	-0.0947914	-0.206717	-0.60075	0.757594	-0.34076	0.179117	0.514742	0.088814	-0.281531	0.415518	0.795007	-1.12244	2.6124	0.922601	-1.13792	1.90274	2.25829	0.217927	-0.0512197	1.9769	0.111919	0.399398	-0.51984	-0.752706	-0.75678	-0.386405	1.51873	0.628286	0.648406	-0.503662	0.142393	1.6812	-0.536138	-0.736318	-0.556872	1.28822	0.481032	1.55315	0.910617	-0.806223	-0.764816	-0.352951	-0.528528	0.0216157	-0.814473	-0.445159
log_sigma_2_0_mm_3D_glszm_HighGrayLevelZoneEmphasis	-0.625477	-0.130275	-1.42193	-1.20125	-1.33361	-1.44026	-1.09003	0.257959	0.700943	0.236841	0.707049	-0.798761	-0.236879	0.00571708	-1.30767	0.477212	-0.555269	-0.150778	3.1319	-0.1895	0.012409	0.276105	1.43622	0.234392	0.048924	-0.815496	-0.227143	-0.874294	-1.24641	1.59194	2.0448	1.27759	-1.26162	2.15717	1.25552	0.0813585	-0.850698	1.44229	1.46952	0.239404	-1.1641	0.639982	-0.00227094	-0.129233	-0.0518446	-0.263045	0.0312527	-1.21756	0.560975
log_sigma_2_0_mm_3D_glszm_LargeAreaEmphasis	-0.469149	-0.0831502	0.570451	0.664799	2.56537	5.09107	2.94057	-0.255034	0.158828	-0.368113	-0.0441304	-0.185258	-0.16186	-0.51287	-0.0659465	-0.506737	-0.417	-0.169484	-0.409363	-0.4881	-0.41589	-0.366479	-0.410591	-0.0879492	-0.489526	-0.389563	-0.395591	-0.55884	-0.526243	-0.441883	-0.370778	-0.38928	0.0843981	-0.299711	-0.463021	-0.177976	-0.465007	-0.0761459	-0.506536	-0.28057	2.89129	-0.314882	-0.0995566	-0.158077	-0.413405	-0.408182	-0.449909	-0.323026	-0.202242
log_sigma_2_0_mm_3D_glszm_LargeAreaHighGrayLevelEmphasis	-1.00665	-0.100127	-1.18752	-1.27411	-0.218767	0.408341	0.850379	0.236376	1.4972	-0.0567906	1.16403	-1.0158	-0.212693	-0.461828	-1.52314	-0.00596164	-0.879833	-0.189562	2.86589	-0.603011	-0.326243	0.0334841	1.18762	0.431113	-0.361775	-1.14054	-0.492348	-1.29586	-1.58758	1.2291	1.88002	0.998631	-1.51778	2.23317	0.843026	0.0860806	-1.19945	1.96767	0.976106	0.0721718	1.35589	0.446643	0.105447	-0.124224	-0.338736	-0.559584	-0.317571	-1.43039	0.638758
log_sigma_2_0_mm_3D_glszm_LargeAreaLowGrayLevelEmphasis	0.261117	-0.392315	-0.309032	-0.388619	1.07703	-0.0933703	-0.182645	-0.310816	-0.429942	-0.00092695	-0.306229	-0.220416	-0.218328	2.1259	-0.371761	-0.378908	-0.201537	-0.279088	-0.322866	-0.368255	-0.365997	-0.177063	-0.357713	-0.420241	0.161521	0.323539	-0.207655	0.577437	0.469775	-0.328064	-0.052045	-0.173808	0.144745	-0.370586	0.105883	-0.358492	-0.00697581	-0.336562	-0.0612821	-0.168515	0.817453	-0.240602	-0.402815	-0.314388	-0.107312	0.0829013	-0.278721	-0.0933955	-0.325273
log_sigma_2_0_mm_3D_glszm_LowGrayLevelZoneEmphasis	0.304056	-0.362747	-0.344112	-0.374293	0.753011	-0.346583	-0.304936	-0.278917	-0.401154	0.0371296	-0.274387	-0.188704	-0.186197	2.20608	-0.350475	-0.347977	-0.16857	-0.247005	-0.290727	-0.337705	-0.335113	-0.142368	-0.32641	-0.403381	0.20306	0.367255	-0.173607	0.626901	0.516477	-0.296061	-0.0146513	-0.138868	0.175077	-0.339511	0.146426	-0.327794	0.0307121	-0.410349	-0.0239997	-0.133953	-0.0711604	-0.207231	-0.373171	-0.282988	-0.0712165	0.122641	-0.246143	-0.0592155	-0.293728
log_sigma_2_0_mm_3D_glszm_SizeZoneNonUniformity	-0.69801	0.325756	4.72392	1.71668	0.921028	6.06564	0.252113	-0.208133	1.33541	-0.567634	-0.264237	-0.448002	-0.287684	-0.804527	0.423024	0.347852	-0.415535	-0.286879	-0.149721	0.274889	0.147677	-0.495169	0.0744078	1.70214	-0.673583	-0.716223	-0.451918	-0.736845	-0.72568	-0.105665	-0.601	-0.501401	-0.68734	0.118115	-0.661319	0.0204968	-0.615372	1.9141	-0.574917	-0.504759	-0.127514	-0.418359	0.502545	-0.181651	-0.561684	-0.649237	-0.298364	-0.551415	-0.163297
log_sigma_2_0_mm_3D_glszm_SizeZoneNonUniformityNormalized	0.598063	-1.25001	1.45606	1.34424	1.27396	1.17492	1.48444	-0.489773	-1.64671	-0.0766931	-1.08632	-0.540035	-0.72925	1.00505	-1.08399	1.00924	0.203699	-0.852211	0.366243	0.869634	0.395997	0.138926	0.35838	-1.24456	0.786165	0.131151	0.101159	1.4467	1.13208	0.692935	0.172059	0.0680907	-1.022	-0.26965	0.542035	-0.623721	0.560166	-1.01527	1.22636	-0.399843	1.20681	-0.406458	-1.36849	-0.897857	0.210217	0.925197	0.484669	0.450269	-0.220563
log_sigma_2_0_mm_3D_glszm_SmallAreaEmphasis	0.63757	-1.25183	1.37576	1.28466	1.14553	1.12179	1.36206	-0.444426	-1.7039	-0.013967	-1.07957	-0.535714	-0.712158	1.00582	-1.09473	1.00456	0.264248	-0.827124	0.403544	0.876921	0.436452	0.175089	0.39405	-1.23952	0.809202	0.183601	0.160904	1.39303	1.11846	0.707303	0.216355	0.127816	-1.03009	-0.216825	0.585955	-0.607378	0.602683	-1.01171	1.1771	-0.352393	1.07759	-0.34476	-1.36836	-0.876461	0.267784	0.890398	0.528417	0.476246	-0.200334
log_sigma_2_0_mm_3D_glszm_SmallAreaHighGrayLevelEmphasis	-0.591007	-0.177094	-1.39444	-1.17076	-1.30929	-1.41549	-1.05537	0.218526	0.563596	0.248376	0.607308	-0.789687	-0.278498	0.063568	-1.3043	0.541288	-0.534102	-0.180657	3.14694	-0.144579	0.0392046	0.279721	1.44039	0.156846	0.0885006	-0.791665	-0.225122	-0.82547	-1.22071	1.63933	2.03879	1.28176	-1.24295	2.09437	1.28807	0.050686	-0.825081	1.32893	1.55563	0.229484	-1.13915	0.624584	-0.0729499	-0.171297	-0.0472792	-0.219063	0.0515799	-1.19489	0.536237
log_sigma_2_0_mm_3D_glszm_SmallAreaLowGrayLevelEmphasis	0.305217	-0.361733	-0.345495	-0.373767	0.704825	-0.348732	-0.304769	-0.277777	-0.400137	0.0383204	-0.273246	-0.187888	-0.185289	2.20774	-0.350806	-0.34679	-0.167713	-0.245931	-0.2895	-0.336659	-0.333981	-0.141171	-0.325225	-0.40379	0.204343	0.368338	-0.172443	0.628198	0.517593	-0.294841	-0.013385	-0.137645	0.174977	-0.338315	0.147722	-0.326695	0.0318279	-0.435516	-0.0227235	-0.132814	-0.0807296	-0.206072	-0.372129	-0.281915	-0.0700165	0.123889	-0.244986	-0.0584815	-0.292581
log_sigma_2_0_mm_3D_glszm_ZoneEntropy	-1.00703	0.625122	-0.00106419	0.402395	0.395234	-0.153039	0.585343	0.413075	1.17314	-0.101331	0.266872	0.063309	0.580956	-3.12781	0.39522	1.613	0.669976	-0.128259	0.991945	1.40913	0.970405	0.0970712	1.17727	1.47268	-0.853535	-1.18958	0.000701661	-1.69394	-1.4066	1.1022	-0.197166	0.0869313	-1.28771	0.795719	-0.527249	0.416964	-0.698866	0.862422	-0.106914	0.315299	0.375377	0.517935	0.572302	0.264348	-0.127068	-0.78064	0.437195	-0.354324	0.315252
log_sigma_2_0_mm_3D_glszm_ZonePercentage	0.917212	-0.925184	0.556226	0.674778	-1.58676	-0.780557	-1.18519	-0.158037	-1.56923	0.33576	-0.896978	-0.418505	-0.524894	1.21034	-0.92316	1.18698	0.600382	-0.543297	0.627859	1.07183	0.670304	0.393506	0.622292	-0.890056	1.05284	0.476595	0.489943	1.52737	1.30162	0.863357	0.440545	0.456721	-1.09973	0.0634167	0.87676	-0.447189	0.889854	-0.835306	1.24893	-0.0586286	-1.97263	0.0460357	-0.924538	-0.594213	0.588909	0.835239	0.809209	0.512384	-0.163608
log_sigma_2_0_mm_3D_glszm_ZoneVariance	-0.382304	-0.208095	0.692012	0.807418	2.53227	5.37004	2.99961	-0.284638	-0.0493047	-0.342777	-0.161991	-0.244998	-0.234687	-0.396573	-0.189317	-0.392543	-0.363176	-0.245461	-0.35171	-0.385249	-0.353702	-0.333911	-0.353689	-0.208022	-0.388899	-0.348575	-0.353433	-0.412057	-0.401026	-0.359174	-0.33278	-0.350682	-0.0545577	-0.303663	-0.38034	-0.24115	-0.380975	-0.187254	-0.385567	-0.298948	2.81642	-0.322195	-0.225618	-0.240407	-0.360682	-0.326212	-0.374027	-0.272794	-0.228683
log_sigma_2_0_mm_3D_ngtdm_Busyness	-0.277974	-0.130656	3.7908	1.35325	1.40147	6.42302	0.36528	-0.454935	-0.218973	-0.406601	-0.430534	-0.337898	-0.30932	0.490781	0.854607	-0.23629	-0.123476	-0.27443	-0.574549	0.0233126	-0.285092	-0.47335	-0.464438	-0.00892782	-0.282008	-0.225906	-0.416428	-0.185116	-0.26805	-0.537508	-0.539121	-0.534484	0.162362	-0.490666	-0.480885	-0.414472	-0.217956	-0.216774	-0.49198	-0.504122	0.425668	-0.410003	-0.286306	-0.347908	-0.439619	-0.307138	-0.427905	-0.0671609	-0.401772
log_sigma_2_0_mm_3D_ngtdm_Coarseness	1.38496	-0.755938	-1.06189	-0.90939	-0.913062	-1.17349	-0.68634	-0.23669	-1.0572	0.324272	-0.486856	0.538781	-0.517834	1.64133	-0.723913	-0.843042	-0.362029	-0.220401	-0.403785	-0.901998	-0.66445	0.381008	-0.774037	-1.07504	0.408129	2.33148	0.299335	2.56455	3.72947	-0.453863	0.544071	0.231869	1.66759	-0.681728	0.862076	-0.558537	0.783094	-1.05333	0.181558	0.514515	-0.665058	-0.105816	-0.764491	-0.318794	0.661078	0.667645	-0.174673	0.557066	-0.456254
log_sigma_2_0_mm_3D_ngtdm_Complexity	-0.65366	-0.317997	-0.362206	-0.283905	-0.367122	-0.285495	-0.151313	-0.251092	1.41116	-0.174452	0.0357127	-0.537827	0.309001	-0.776892	-0.618782	4.53907	0.872201	-0.677113	1.57801	3.332	0.667435	-0.257612	3.00704	1.33087	-0.287466	-0.835232	-0.50538	-0.828831	-0.886962	1.68191	-0.10588	0.0245637	-0.864073	0.671737	-0.103547	0.0662807	-0.683515	0.529952	0.312598	-0.152364	0.0326007	0.314327	-0.207706	-0.441029	-0.494093	-0.599089	0.113559	-0.687534	-0.0990231
log_sigma_2_0_mm_3D_ngtdm_Contrast	-0.0779926	-0.210101	-0.217932	-0.207749	-0.202767	-0.21669	-0.193049	-0.191781	-0.204607	-0.106967	-0.168862	-0.189065	-0.153983	2.56731	-0.213198	-0.134828	-0.112837	-0.204427	-0.149031	-0.12421	-0.184508	-0.158284	-0.136924	-0.204705	0.0344007	-0.12478	-0.189269	-0.0588464	-0.104873	-0.156339	-0.0845466	-0.128997	-0.125784	-0.186753	0.0532664	-0.201321	-0.156544	-0.214192	-0.0199432	-0.156039	-0.164992	-0.136395	-0.213262	-0.201006	-0.163306	-0.116041	-0.171233	-0.179349	-0.187955
log_sigma_2_0_mm_3D_ngtdm_Strength	0.624636	-1.16731	-0.975667	-0.742751	-0.907612	-1.30596	0.635926	-0.32024	-1.0376	1.11921	-0.0581475	0.498892	-0.27992	1.99075	-1.32532	-0.276191	0.0540856	-0.954747	1.31166	-0.536155	-0.597597	0.440441	0.0417011	-1.16928	0.595889	1.47157	-0.353471	0.618142	2.54238	0.53673	1.13168	1.20014	1.25435	-0.448363	2.96812	-0.620428	0.000552957	-1.10412	1.3659	1.11263	2.36179	0.88346	-0.942772	-0.659004	0.231215	0.00204901	-0.229889	-0.373245	-0.556965
log_sigma_3_0_mm_3D_firstorder_10Percentile	0.115521	0.241184	1.46184	0.948908	1.44121	1.46904	1.08543	0.647317	-0.461462	-0.938731	-0.712803	0.134604	-1.6392	1.0535	-0.35475	-2.63512	-2.77597	1.04193	-0.369444	-2.11255	-0.953495	-0.297689	-1.51072	-1.02474	0.925472	-0.146795	0.0820935	1.01741	-3.28822	-1.16256	-0.876483	-0.314561	1.06182	0.189049	-0.920215	0.0524064	0.712071	0.153186	-1.72569	0.296208	1.46741	0.545779	-0.125011	-0.0209532	0.511947	1.03757	-0.138674	1.07826	0.255076
log_sigma_3_0_mm_3D_firstorder_90Percentile	-0.111642	0.0197783	1.08972	1.59191	1.23108	1.11433	1.4967	-0.695083	-0.792812	-1.99135	-1.11459	-0.781723	0.196702	0.597325	-1.99555	-0.553086	-1.74145	-0.0481284	0.375164	-0.437143	-0.000204248	0.690801	-0.509582	-1.37716	1.5929	-0.707591	-0.19371	0.499909	-2.81372	0.112464	1.18354	-0.349685	-0.423716	0.16216	0.256144	-0.426297	0.45631	-0.382157	0.799689	1.06132	2.13596	0.737246	-0.985038	-0.160629	0.169538	0.708672	-0.367182	-0.167353	0.213306
log_sigma_3_0_mm_3D_firstorder_Energy	-0.630793	0.420874	4.62845	1.91129	1.31718	6.53579	0.477511	-0.228273	0.958651	-0.624712	-0.350314	-0.463777	-0.258552	-0.696913	-0.0980973	-0.286238	-0.587361	-0.174644	-0.22273	-0.214837	-0.0737354	-0.426752	-0.229376	0.586688	-0.537935	-0.656381	-0.445269	-0.648283	-0.719742	-0.220731	-0.534426	-0.494959	-0.590545	0.11855	-0.606742	-0.0383317	-0.523582	1.61308	-0.567424	-0.397853	0.184616	-0.310943	0.220664	-0.181541	-0.49688	-0.535589	-0.370924	-0.500024	-0.130351
log_sigma_3_0_mm_3D_firstorder_Entropy	-0.85876	0.613257	0.500451	0.934745	0.211858	0.24534	0.761041	-0.413118	0.68233	-0.734251	0.124831	-0.405662	0.808361	-3.12131	-0.639977	1.59783	0.623105	-0.178969	0.901852	1.46165	1.19041	0.530929	1.08701	0.583034	-0.520185	-1.10096	0.168782	-1.45299	-1.31911	0.967784	0.371464	0.225055	-1.27229	0.733319	-0.155949	0.281729	-0.302685	0.543634	0.586517	0.430803	0.377348	0.50154	0.190906	0.513132	-0.0869236	-0.742068	0.19329	-0.93724	0.662714
log_sigma_3_0_mm_3D_firstorder_InterquartileRange	-0.433519	-0.0437387	-0.235599	1.00391	0.543762	0.356144	0.396034	-1.18028	-0.529064	-1.50407	-0.899559	-0.829738	1.03568	-0.728348	-1.26037	1.79536	0.863898	-1.12333	0.156826	2.20247	0.707906	1.37911	0.5346	-0.108979	1.42613	0.0654529	-0.177176	-0.595495	1.34161	0.480095	1.83712	0.0721708	-1.50317	-0.0545239	1.5765	-0.845793	-0.193384	-0.641399	2.24898	0.803798	0.529317	0.247656	-0.812715	-0.0739331	0.066576	-0.669348	0.133675	-1.33767	0.165326
log_sigma_3_0_mm_3D_firstorder_Kurtosis	0.00629719	0.0629046	0.125635	-0.64041	-0.330611	-0.406663	0.498779	0.111185	2.51344	2.73265	1.84904	0.472938	-0.396622	-0.708833	0.40727	-1.11916	-0.71305	1.90213	0.558482	-1.29794	-0.541312	-1.22408	-0.72852	-0.685596	-1.49897	-0.788925	0.23415	-0.287346	-1.93157	-0.344654	-1.15642	1.09954	0.033115	0.245548	-0.792014	2.83745	-0.100088	1.84349	-1.07185	-0.501678	0.56487	1.80663	0.700985	-0.686392	-0.618022	0.38666	-1.34351	-0.709944	0.261246
log_sigma_3_0_mm_3D_firstorder_Maximum	-0.931417	0.147526	1.5549	1.98273	1.8529	1.94622	2.50463	-0.655228	0.00468453	-1.62138	-1.14361	-0.49895	-0.703879	-0.303248	-0.891803	0.0395845	-0.806471	-0.0149314	0.382001	0.982688	0.48927	-0.0165614	-0.62728	-1.11033	0.288053	-0.301607	0.372257	-0.278773	-2.5631	0.895251	0.10593	-0.616076	-0.985718	0.308632	-0.675058	-0.367272	0.137619	-0.126015	0.0885855	0.226545	2.52765	2.31171	-0.714965	-0.357238	-0.295274	-0.577634	-0.974081	-0.910908	0.350244
log_sigma_3_0_mm_3D_firstorder_Mean	-0.00167734	0.295758	1.17428	1.32052	1.4103	1.18477	1.25462	0.0299348	-0.703286	-1.69483	-0.864463	-0.507957	-0.19554	1.13443	-1.41955	-2.07593	-2.29234	0.583317	-0.144646	-1.48908	-0.46681	0.372215	-1.01429	-1.50962	1.68909	-0.584485	-0.0914945	0.722051	-3.70412	-0.238015	0.00965071	-0.329944	0.208318	0.326224	-0.285156	-0.129542	0.828907	-0.0859357	-0.674009	0.558877	1.5924	0.625418	-0.669412	-0.0909449	0.397082	1.31732	-0.232982	0.384723	0.29074
log_sigma_3_0_mm_3D_firstorder_MeanAbsoluteDeviation	-0.345013	-0.246916	-0.266321	0.877097	0.116618	-0.0516946	0.682044	-1.34225	-0.150038	-1.24739	-0.505386	-0.918848	1.4142	-0.499151	-1.58126	1.8904	0.98499	-1.02884	0.614253	1.83163	0.950747	1.12218	0.720012	-0.363599	0.799982	-0.224647	-0.182263	-0.6116	0.616942	0.944347	1.89251	0.266979	-1.57526	0.027081	1.47407	-0.494674	-0.120451	-0.583667	2.46864	0.899437	0.868563	0.366679	-0.944463	-0.200621	-0.186414	-0.500368	-0.23401	-1.46502	0.123226
log_sigma_3_0_mm_3D_firstorder_Median	0.178208	0.360275	0.795494	0.972918	1.12897	0.645866	0.915685	0.0658368	-0.361143	-1.5377	-0.57109	-0.671699	0.373153	1.22489	-1.43755	-2.22975	-2.00259	0.566981	-0.138273	-1.45583	-0.311289	0.659636	-0.882597	-1.63605	1.90792	-0.72825	-0.0752877	0.503689	-4.06549	0.0536224	-0.222497	-0.18203	0.0826199	0.432019	0.0158307	0.0936655	1.00401	0.0345287	-0.878992	0.322638	0.952388	0.37233	-0.606942	0.0125767	0.339428	1.57394	-0.119918	0.267265	0.39711
log_sigma_3_0_mm_3D_firstorder_Minimum	0.250324	-0.778217	1.60592	0.611174	1.64171	1.67175	0.865217	0.851256	-2.09088	-1.25531	-1.20128	0.963931	-0.645202	1.79462	0.710757	-1.8426	-1.34355	0.156207	-1.66976	-1.19227	-0.455899	-0.00661508	-0.689085	-0.595949	1.47203	0.900259	-0.202721	1.10167	-0.780387	-0.984125	-0.55934	-1.4318	1.57184	-0.639289	-0.791758	-1.33547	0.277961	-1.3115	-1.38176	-0.264367	1.71706	0.34754	-0.571243	0.199294	0.485846	0.570475	0.605249	1.62544	-0.848248
log_sigma_3_0_mm_3D_firstorder_Range	-0.960331	0.653679	0.228768	1.26734	0.457324	0.516103	1.53767	-1.13408	1.42393	-0.523285	-0.154571	-1.07799	-0.159092	-1.47607	-1.2394	1.28493	0.228115	-0.118752	1.4581	1.64353	0.724766	-0.00956039	-0.0642956	-0.537428	-0.755257	-0.867301	0.45354	-0.984709	-1.64489	1.42798	0.469741	0.449604	-1.90387	0.696033	-0.0351093	0.595301	-0.0719942	0.783731	1.01354	0.371765	0.978691	1.72552	-0.218727	-0.438469	-0.580493	-0.877556	-1.23757	-1.87679	0.873249
log_sigma_3_0_mm_3D_firstorder_RobustMeanAbsoluteDeviation	-0.414567	-0.228641	-0.206202	0.86842	0.457858	0.250313	0.426596	-1.18314	-0.548132	-1.50749	-0.799573	-0.82381	1.20711	-0.516579	-1.32672	1.91477	0.955558	-1.14669	0.23698	2.07788	0.812015	1.3975	0.620812	-0.197502	1.08484	0.0575589	-0.24064	-0.649496	1.22476	0.754673	1.88748	0.12163	-1.48878	-0.0117979	1.55435	-0.837544	-0.13255	-0.679211	2.3507	0.910541	0.761657	0.169017	-0.879957	-0.0889138	-0.0299894	-0.51441	0.0806406	-1.28916	0.0506428
log_sigma_3_0_mm_3D_firstorder_RootMeanSquared	-0.0552274	0.252661	1.13435	1.39753	1.39534	1.14802	1.33705	-0.125772	-0.698103	-1.82839	-0.91375	-0.633502	-0.0145978	1.07415	-1.63246	-1.70345	-2.08561	0.484915	-0.0465895	-1.21743	-0.348849	0.456188	-0.917797	-1.5833	1.74158	-0.66155	-0.124216	0.648443	-3.50365	-0.119966	0.240389	-0.30136	0.0442148	0.314878	-0.125698	-0.168057	0.803021	-0.153258	-0.293625	0.647058	1.68469	0.673925	-0.794633	-0.145562	0.346617	1.26378	-0.306793	0.22912	0.293122
log_sigma_3_0_mm_3D_firstorder_Skewness	-0.866304	-0.598127	1.83964	1.2129	1.326	1.72328	1.49463	-0.616234	-2.01721	-1.83217	-2.00838	1.95758	-1.42674	-0.478267	0.946702	0.654512	-0.386997	-0.551749	-0.279328	0.1997	0.0324609	-0.401384	-0.370723	0.0529527	-0.327802	0.854694	0.382316	0.606655	0.707628	-0.71708	0.333662	-1.34389	0.157184	-0.743805	-0.879915	-2.09848	-0.52064	-1.40393	0.278796	0.215136	2.16413	1.64919	-0.516193	-0.0773639	-0.082476	-1.62966	-0.20279	0.761559	-0.705247
log_sigma_3_0_mm_3D_firstorder_TotalEnergy	-0.630793	0.420874	4.62845	1.91129	1.31718	6.53579	0.477511	-0.228273	0.958651	-0.624712	-0.350314	-0.463777	-0.258552	-0.696913	-0.0980973	-0.286238	-0.587361	-0.174644	-0.22273	-0.214837	-0.0737354	-0.426752	-0.229376	0.586688	-0.537935	-0.656381	-0.445269	-0.648283	-0.719742	-0.220731	-0.534426	-0.494959	-0.590545	0.11855	-0.606742	-0.0383317	-0.523582	1.61308	-0.567424	-0.397853	0.184616	-0.310943	0.220664	-0.181541	-0.49688	-0.535589	-0.370924	-0.500024	-0.130351
log_sigma_3_0_mm_3D_firstorder_Uniformity	0.326279	-0.392038	-0.324506	-0.478667	0.0388474	-0.168996	-0.286907	0.0709056	-0.323407	0.36673	-0.125079	0.0526292	-0.474832	2.39916	0.229927	-0.728349	-0.427762	0.0260098	-0.486563	-0.712985	-0.599378	-0.410334	-0.574288	-0.391729	0.0832066	0.451782	-0.23133	0.72193	0.626785	-0.508461	-0.329361	-0.238371	0.643682	-0.45784	-0.119367	-0.182858	-0.0341633	-0.343329	-0.426637	-0.318836	-0.0500456	-0.380623	-0.223173	-0.37655	-0.1416	0.206967	-0.291305	0.469861	-0.431301
log_sigma_3_0_mm_3D_firstorder_Variance	-0.386986	-0.321735	-0.405466	0.732085	-0.199327	-0.376535	0.788258	-1.22133	0.0624939	-0.904113	-0.339592	-0.905706	1.51691	-0.594723	-1.39747	1.9892	0.893746	-0.842265	0.847137	1.70029	0.950417	0.782613	0.671463	-0.533807	0.453464	-0.540972	-0.213431	-0.644441	0.0452633	0.994759	1.99105	0.269861	-1.32834	-0.0505135	1.31976	-0.258903	-0.222138	-0.492766	2.92651	0.832092	0.876272	0.473422	-0.88794	-0.390144	-0.394804	-0.565557	-0.533937	-1.29792	0.0692314
log_sigma_3_0_mm_3D_glcm_Autocorrelation	-0.327052	1.08096	-1.12055	0.079528	-1.04673	-1.201	-0.0299771	-1.03107	2.15277	-0.00286126	0.626408	-1.37102	0.490428	-0.997484	-1.60576	0.630889	-0.398783	0.0548752	2.04812	0.256234	0.170171	0.253673	-0.0208023	-0.501127	-0.478032	-1.28201	0.091438	-0.823648	-1.41847	0.932265	0.785472	1.61066	-1.50242	0.998705	0.52735	1.58655	0.193956	1.49311	1.27702	0.599756	-0.862472	-0.109623	-0.0345174	-0.384814	-0.322562	0.113289	-0.878576	-1.45616	1.27757
log_sigma_3_0_mm_3D_glcm_ClusterProminence	-0.668022	-0.40863	-0.153968	0.867819	-0.068046	-0.138998	0.934432	-0.888742	1.2197	-0.569897	-0.132308	-0.652633	1.24909	-0.846801	-0.921036	2.38417	1.02913	-0.679463	1.05026	1.62559	1.53976	-0.0356799	0.529889	-0.610986	0.0449755	-0.799783	-0.361751	-0.610968	-0.137607	0.592559	0.959441	0.319645	-0.933702	-0.18211	0.974162	-0.0217152	-0.537968	-0.248001	2.64889	0.447174	1.22477	1.62154	-0.715102	-0.580318	-0.61312	-0.630988	-0.651006	-0.933749	0.00607036
log_sigma_3_0_mm_3D_glcm_ClusterShade	-0.368574	-0.223874	1.60655	1.32031	1.74022	1.84175	0.981882	0.00409307	-2.55674	-0.689843	-1.34865	0.898314	-2.20175	-0.0360951	0.170998	0.805135	-0.795531	0.0219456	-0.445257	-0.82631	-0.359314	-0.879669	-0.626127	0.0354056	-1.17141	0.296011	-0.0921625	0.659962	0.967479	-1.3863	0.0306784	-1.44825	0.177591	-0.537565	-2.00883	-1.06696	-0.185444	-0.745004	-1.4456	0.62947	3.39409	2.83541	-0.143647	0.113565	0.0467914	-0.635141	-0.127107	0.20636	-0.690418
log_sigma_3_0_mm_3D_glcm_ClusterTendency	-0.69953	-0.289496	-0.188391	1.01415	-0.00229779	-0.0498231	0.724719	-1.16388	0.464794	-0.862302	-0.238155	-0.74646	1.45547	-0.961501	-1.29216	2.45634	1.55979	-0.954197	0.975005	1.9873	1.70957	0.263872	1.02932	-0.436461	0.640023	-1.01966	-0.296248	-0.51251	0.837061	0.729766	1.28402	0.158004	-1.32556	-0.0465221	1.19785	-0.529871	-0.53668	-0.503303	2.44092	0.820617	0.859938	0.710141	-0.915419	-0.396242	-0.460688	-0.695669	-0.432828	-1.25902	-0.0437018
log_sigma_3_0_mm_3D_glcm_Contrast	0.0944173	-0.585872	-0.902312	-0.046325	-0.109916	-0.936065	0.544896	-1.01657	-0.307146	-0.53975	-0.547407	-0.79799	1.58692	-0.705698	-1.0831	1.52542	0.768338	-0.668019	0.197196	1.6086	-0.136264	1.38993	0.10228	-0.545153	0.25256	-0.105882	0.0812406	-0.42322	-1.14665	0.489936	2.95379	0.158786	-1.2219	-0.0641053	0.964526	-0.200482	-0.0695296	-0.507193	3.6545	1.13101	0.972854	-0.230148	-0.58759	-0.193622	-0.218153	-0.0982536	-0.518113	-1.11443	0.0823457
log_sigma_3_0_mm_3D_glcm_Correlation	-1.4777	0.643121	1.68698	0.675037	0.191765	1.89387	-0.216627	0.348689	0.952459	-0.399021	0.664595	0.523118	-0.543772	-0.29029	0.319543	0.24247	0.437177	-0.326262	0.539623	-0.117804	1.50498	-1.48857	0.772306	0.353083	0.276982	-2.41232	-0.585432	-0.0234442	2.85056	-0.117081	-1.6098	-0.118366	0.959677	-0.0491781	-0.141881	-0.85489	-0.83725	0.106923	-1.11128	-0.640433	-0.2922	1.02134	-0.557778	-0.321214	-0.391009	-0.977819	0.328307	0.520291	-0.323061
log_sigma_3_0_mm_3D_glcm_DifferenceAverage	0.461331	-0.583357	-1.2065	-0.153853	-0.0576211	-1.2478	0.443129	-1.12935	-0.560375	-0.678409	-0.640387	-0.75683	1.11326	-0.474814	-1.35098	1.43838	0.935765	-0.667582	0.312668	1.47837	0.100146	1.42624	0.282068	-0.4937	0.462982	0.404706	0.338139	-0.26683	-1.37931	0.631254	2.57917	0.298002	-1.4846	0.0450113	1.23924	-0.50856	0.1634	-0.564651	3.11505	0.88033	0.864013	-0.15442	-0.533648	0.00629084	0.0254764	-0.0213934	-0.326107	-1.20398	0.219455
log_sigma_3_0_mm_3D_glcm_DifferenceEntropy	-0.221007	0.476992	-0.543723	-0.599738	-1.63209	-0.999559	-1.8471	-0.122335	0.484707	-0.197835	0.318573	-0.234318	0.800244	-2.73625	-0.324702	1.51727	0.881072	0.364914	0.954956	1.42637	0.845871	0.885862	1.03634	0.449453	-0.0552596	-0.939405	0.568378	-0.799336	-0.865401	1.04993	0.810655	0.506231	-0.870913	0.870832	0.0888546	0.449464	0.252067	0.555238	0.39356	0.686293	-3.01729	0.488838	0.465688	0.666588	0.137329	-0.339376	0.424996	-0.721435	0.874177
log_sigma_3_0_mm_3D_glcm_DifferenceVariance	-0.17417	-0.509318	-0.729425	0.450059	-0.357871	-0.795559	1.1513	-1.16568	0.311931	-0.191255	-0.259616	-1.06899	2.33233	-0.994401	-1.20048	1.94472	0.726044	-0.598582	0.512307	1.91783	-0.238715	1.23124	0.287543	-0.65432	0.376536	-0.911072	-0.0848374	-0.403203	-1.37396	0.808109	2.25472	0.273507	-1.47501	0.125296	0.33273	0.689739	-0.0250929	-0.297346	1.59511	1.97614	1.35971	0.0132231	-0.652994	-0.316334	-0.328299	0.196593	-0.695251	-1.44609	0.224331
log_sigma_3_0_mm_3D_glcm_Id	-0.935872	0.136361	2.22287	1.58293	2.64547	3.02216	1.2984	0.730489	0.596804	0.727682	0.24608	0.199471	-0.436509	-0.66386	1.20835	-0.97008	-0.816856	0.113476	-0.514854	-0.921219	-0.599245	-0.897496	-0.614403	0.156641	-0.805303	-0.95231	-0.654843	-0.404787	0.665021	-0.656812	-1.23387	-0.589916	0.746826	-0.434049	-1.04213	0.431047	-0.625362	0.228108	-1.33135	-0.64456	1.15332	-0.337634	0.091859	-0.459138	-0.564094	-0.403456	-0.312984	0.24683	-0.457425
log_sigma_3_0_mm_3D_glcm_Idm	-0.785911	-0.0165357	2.23848	1.86551	3.39451	3.16966	1.7464	0.470811	0.372832	0.492273	0.0239227	0.0850483	-0.383824	-0.810304	0.849541	-0.764495	-0.669948	-0.0589733	-0.463103	-0.733206	-0.589629	-0.717416	-0.570854	0.0425301	-0.733617	-0.765559	-0.588027	-0.433022	0.202112	-0.543871	-0.880801	-0.57012	0.275621	-0.461074	-0.829904	0.198154	-0.586906	0.0604116	-0.967627	-0.592633	1.78595	-0.401796	-0.0465492	-0.44378	-0.528651	-0.432241	-0.361731	-0.0770856	-0.453949
log_sigma_3_0_mm_3D_glcm_Idmn	-1.3087	0.936446	1.13146	0.722915	0.378234	1.22225	0.449312	0.663725	0.987926	0.325267	0.564251	0.253458	-1.71019	-0.505914	0.77428	-0.301432	-0.627512	0.704524	0.630713	-0.141508	0.549932	-1.53947	-0.177199	0.269254	-1.14943	-0.903462	0.200576	-0.342089	0.599822	0.426205	-2.25217	0.157829	0.619286	0.502857	-1.15632	0.664594	0.00869565	0.924466	-2.03891	-0.67076	-0.165253	0.987611	0.543852	-0.157191	-0.277889	-0.724627	-0.562638	0.218823	0.457374
log_sigma_3_0_mm_3D_glcm_Idn	-1.48351	0.991302	1.51919	0.910005	0.404934	1.67001	0.519998	0.57865	1.33016	0.512326	0.672349	0.0707835	-1.04995	-0.868087	0.873028	-0.451886	-0.757069	0.680409	0.52981	-0.27586	0.326118	-1.41038	-0.334639	0.19512	-1.15732	-1.36971	-0.0611237	-0.506695	0.525798	0.249167	-1.99839	0.0125819	0.429024	0.400687	-1.31689	0.977536	-0.234904	1.0453	-1.9821	-0.488033	-0.116178	1.02384	0.464579	-0.348228	-0.506662	-0.648359	-0.726564	-0.103656	0.326261
log_sigma_3_0_mm_3D_glcm_Imc1	-0.920224	1.13153	-0.0511195	-1.09996	-1.1359	0.110004	-1.48321	0.761828	1.71292	-0.0602915	0.613522	0.246759	-0.065843	-1.49886	1.77171	0.153188	-0.441275	0.804742	0.128227	0.118593	0.233976	-0.428581	0.349315	1.78141	-1.00577	-1.03702	-0.28691	-1.07621	-0.47935	0.0199281	-0.781018	-0.332432	-0.107774	0.715558	-1.00116	1.01555	-0.528283	2.00896	-1.19837	-0.465852	-1.63084	-0.25019	1.46774	0.360119	-0.645146	-0.763154	0.177564	-0.264803	0.385389
log_sigma_3_0_mm_3D_glcm_Imc2	0.415134	0.0880883	0.38641	0.420315	0.382994	0.328068	0.392593	0.125658	-0.91977	0.358326	0.290133	0.344866	0.410655	0.309028	-2.2978	0.412784	0.419503	0.17565	0.403589	0.411719	0.403157	0.418351	0.39364	-1.21558	0.419816	0.407337	0.40945	0.412504	0.396213	0.40669	0.422809	0.412312	0.337099	0.316938	0.421884	0.0958028	0.412289	-2.61369	0.425177	0.418814	0.31209	0.41276	-0.498243	0.371354	0.415458	0.408171	0.380166	0.355735	0.375562
log_sigma_3_0_mm_3D_glcm_InverseVariance	-0.955475	0.203808	1.45389	1.33709	1.40913	2.59166	-0.152092	1.15307	0.884894	0.775638	0.207657	0.451097	-0.374613	-0.876213	1.56844	-0.930011	-0.869067	0.0609464	-0.553481	-0.850514	-0.638128	-0.862048	-0.648174	0.394195	-0.796341	-0.969886	-0.653889	-0.311282	0.313106	-0.678214	-1.09861	-0.52505	0.521918	-0.377995	-1.15297	0.504148	-0.672868	0.423313	-1.12553	-0.550654	-0.425601	-0.54871	0.153869	-0.443422	-0.400678	-0.471338	-0.241391	0.113551	-0.36475
log_sigma_3_0_mm_3D_glcm_JointAverage	-0.150215	1.05522	-1.19084	0.131248	-1.07738	-1.32994	0.0734529	-0.988964	1.80155	0.158876	0.687259	-1.52161	0.551844	-0.956194	-1.91084	0.619615	-0.342931	0.214338	1.72267	0.315394	0.191714	0.39866	0.0555973	-0.377347	-0.390334	-1.31541	0.236878	-0.743257	-1.7959	0.921418	0.846996	1.44941	-1.71839	0.994311	0.575722	1.45241	0.340123	1.37616	1.19795	0.66314	-0.846616	-0.0254301	0.129967	-0.240133	-0.172151	0.273379	-0.822446	-1.63542	1.21229
log_sigma_3_0_mm_3D_glcm_JointEnergy	-0.0300876	-0.475018	-0.148326	0.45906	2.29954	0.301535	1.83614	-0.414876	-0.490676	-0.260625	-0.432836	-0.372596	-0.41891	2.8425	-0.465081	-0.466635	-0.376367	-0.433525	-0.436333	-0.460137	-0.457489	-0.358317	-0.459922	-0.491683	-0.0800351	0.332106	-0.351971	0.205017	-0.143516	-0.421619	-0.29173	-0.343458	-0.172922	-0.46512	-0.136436	-0.45708	-0.248318	-0.494476	-0.204961	-0.356344	4.87731	-0.379144	-0.477475	-0.439451	-0.246367	-0.0548017	-0.40755	-0.192005	-0.445122
log_sigma_3_0_mm_3D_glcm_JointEntropy	-0.896001	1.13947	-0.0594631	-0.900672	-1.52818	-0.187211	-1.80404	0.402699	1.6251	-0.354858	0.548286	0.104073	0.415347	-2.36669	1.00617	0.960637	0.111681	0.550568	0.566832	0.864185	0.825618	0.00676481	0.853028	1.61741	-0.803554	-1.26038	-0.0164644	-1.21769	-0.700879	0.446246	-0.284172	-0.061098	-0.611842	0.93883	-0.693764	0.845134	-0.422198	1.72905	-0.514908	0.00172116	-2.38958	0.136178	1.20415	0.604732	-0.398787	-0.822998	0.318721	-0.515809	0.662647
log_sigma_3_0_mm_3D_glcm_MaximumProbability	-0.121805	-0.473626	0.63466	0.997915	4.75098	1.68258	1.92166	-0.400238	-0.47216	-0.23177	-0.410133	-0.331312	-0.432819	1.39843	-0.441481	-0.485707	-0.389071	-0.403697	-0.446961	-0.483281	-0.471762	-0.377517	-0.468877	-0.492604	-0.185505	0.133233	-0.35261	0.0580659	-0.061526	-0.421469	-0.322316	-0.349803	-0.145773	-0.478202	-0.231759	-0.422921	-0.264097	-0.505442	-0.332663	-0.355782	4.72035	-0.372122	-0.470088	-0.45258	-0.265409	-0.101718	-0.409941	-0.162318	-0.45687
log_sigma_3_0_mm_3D_glcm_SumEntropy	-0.768499	0.92053	0.110748	-0.68217	-1.58603	-0.13677	-1.94832	0.263463	1.10988	-0.297339	0.568154	0.102341	0.76184	-2.90624	0.370722	1.34207	0.582205	0.381988	0.910259	1.20524	1.16482	0.33552	1.11474	0.965982	-0.584795	-1.35088	0.251076	-1.16084	-0.400288	0.752999	0.149145	0.230363	-0.590563	0.911081	-0.396451	0.597533	-0.211461	0.901943	-0.116779	0.390493	-2.85589	0.469792	0.630696	0.675367	-0.140626	-0.731385	0.518958	-0.423708	0.727849
log_sigma_3_0_mm_3D_glcm_SumSquares	-0.426393	-0.431072	-0.492807	0.655063	-0.0463083	-0.414476	0.703598	-1.1876	0.183734	-0.79293	-0.381284	-0.82116	1.61374	-0.92646	-1.29995	2.25379	1.34956	-0.906256	0.728263	1.97599	1.08055	0.741631	0.725685	-0.512146	0.528213	-0.720737	-0.163767	-0.513005	0.0890926	0.68456	2.05669	0.16969	-1.3787	-0.0570329	1.18897	-0.433796	-0.384969	-0.541099	3.11097	1.00612	0.967812	0.378146	-0.847718	-0.3422	-0.395021	-0.502324	-0.498715	-1.2907	0.00450764
log_sigma_3_0_mm_3D_gldm_DependenceEntropy	-1.08321	0.970386	0.272346	0.499094	0.155741	0.268853	0.423493	0.028874	1.33339	-0.438163	0.369986	-0.0663909	0.703526	-3.19787	0.438944	1.16628	0.323987	0.129153	0.775887	1.07078	0.892239	0.185101	0.902597	1.11662	-0.895246	-1.35882	-0.0580599	-1.60542	-1.58501	0.723144	-0.0348824	-0.089675	-1.06557	0.645903	-0.544307	0.726359	-0.599128	1.11984	0.00957694	0.124597	0.202781	0.331179	0.683766	0.466516	-0.445184	-0.927102	0.0869006	-0.747623	0.509063
log_sigma_3_0_mm_3D_gldm_DependenceNonUniformity	-0.683273	0.338352	4.96822	1.84101	0.816547	6.04802	0.237677	-0.266906	1.32538	-0.607209	-0.26118	-0.486269	-0.262772	-0.793906	0.151486	0.354884	-0.393611	-0.304264	-0.18065	0.281518	0.186139	-0.468388	0.0731674	1.70492	-0.649141	-0.701459	-0.424903	-0.741561	-0.725731	-0.12257	-0.568267	-0.467727	-0.680521	0.189675	-0.641007	-0.062083	-0.607908	1.85691	-0.54649	-0.448492	-0.143316	-0.398493	0.525677	-0.101553	-0.523481	-0.655936	-0.32905	-0.573761	-0.0990423
log_sigma_3_0_mm_3D_gldm_DependenceNonUniformityNormalized	0.974349	-0.982337	1.13671	1.14945	-0.481129	0.160825	0.0592756	-1.05849	-1.43313	-1.13595	-0.953563	-1.20976	-0.42637	1.8265	-2.23025	0.815614	0.458239	-0.958757	-0.0933683	0.69957	0.545183	0.509566	0.220171	-1.01218	1.47975	0.624033	0.48025	0.450301	0.585191	0.305464	0.89879	0.639612	-0.897612	0.222683	1.05353	-1.20717	0.54214	-1.01595	1.61132	0.638985	-0.421162	-0.0809176	-0.998547	-0.0608793	1.00133	0.190976	-0.0750624	-0.382466	0.286574
log_sigma_3_0_mm_3D_gldm_DependenceVariance	-0.929988	0.424377	0.3385	-0.39888	3.88184	1.87889	1.15426	0.531799	1.53945	0.649834	0.367384	0.436444	-0.127475	-1.19795	1.50386	-0.700421	-0.52332	0.263197	-0.272769	-0.783053	-0.50039	-0.753598	-0.590608	0.460516	-0.87572	-0.737406	-0.639888	-0.654025	-0.807618	-0.48482	-0.861468	-0.66939	0.208132	-0.425618	-0.766152	0.878816	-0.648101	0.440375	-1.08281	-0.706388	1.70719	-0.0988376	0.369702	-0.402861	-0.820638	-0.683658	-0.464797	-0.263246	-0.356515
log_sigma_3_0_mm_3D_gldm_GrayLevelNonUniformity	-0.672704	0.251026	3.47632	0.831131	1.23717	5.89333	0.096849	-0.0487481	1.52071	-0.459833	-0.16804	-0.355534	-0.411587	-0.749748	1.10839	-0.306471	-0.541476	-0.139084	-0.378957	-0.319587	-0.26361	-0.593183	-0.286573	1.56327	-0.677529	-0.67343	-0.5001	-0.704763	-0.690726	-0.378385	-0.660964	-0.547312	-0.555672	-0.113171	-0.688607	0.0686461	-0.628126	1.84096	-0.683169	-0.555346	-0.0476399	-0.501111	0.663183	-0.252648	-0.585273	-0.631138	-0.404055	-0.430888	-0.314003
log_sigma_3_0_mm_3D_gldm_GrayLevelVariance	-0.386006	-0.321696	-0.405328	0.732011	-0.19852	-0.375761	0.788814	-1.22049	0.0623525	-0.902977	-0.339908	-0.904561	1.51694	-0.598752	-1.39706	1.99084	0.894945	-0.841872	0.84779	1.69948	0.951099	0.783319	0.671602	-0.533501	0.456072	-0.539362	-0.214776	-0.645179	0.0460348	0.994702	1.98925	0.270097	-1.32908	-0.0505779	1.31843	-0.258947	-0.219967	-0.492904	2.92377	0.830939	0.877422	0.472164	-0.888024	-0.390227	-0.394414	-0.56725	-0.534165	-1.29789	0.0691841
log_sigma_3_0_mm_3D_gldm_HighGrayLevelEmphasis	-0.431156	1.06624	-1.00838	0.178962	-0.896541	-1.05457	-0.147855	-1.03899	2.19359	0.047212	0.659814	-1.34848	0.641613	-1.2026	-1.58658	0.760762	-0.107652	0.035011	2.13719	0.360257	0.15606	0.212633	0.0140326	-0.530458	-0.526859	-1.30042	0.0212999	-0.836749	-1.40592	1.03451	0.740012	1.52659	-1.49609	0.927124	0.749439	1.51107	0.131453	1.50474	1.38348	0.699013	-0.773118	-0.046619	-0.0227517	-0.436233	-0.422773	0.0954385	-0.912117	-1.45679	1.1966
log_sigma_3_0_mm_3D_gldm_LargeDependenceEmphasis	-0.967727	0.595537	-0.224221	-0.640267	2.62327	1.08762	0.83463	0.718439	1.55643	0.822995	0.559897	0.735595	0.00407688	-1.32987	2.15145	-0.7822	-0.561499	0.492916	-0.22381	-0.801589	-0.568735	-0.728903	-0.536398	0.644055	-1.04338	-0.748779	-0.643144	-0.644536	-0.786141	-0.492454	-0.903067	-0.706271	0.434758	-0.421037	-0.874829	1.02144	-0.665688	0.637571	-1.21053	-0.731506	1.47371	-0.114913	0.577281	-0.316423	-0.899901	-0.588713	-0.354335	-0.106976	-0.397436
log_sigma_3_0_mm_3D_gldm_LargeDependenceHighGrayLevelEmphasis	-0.695261	1.48847	-1.06113	0.375047	-0.754813	-0.977971	0.00270782	-0.65174	3.79209	0.511927	1.1268	-1.17539	0.652402	-1.3054	-1.16927	0.265692	-0.308148	0.330416	1.78035	-0.146977	-0.082673	-0.0530124	-0.163556	-0.239506	-0.834163	-1.30462	-0.259848	-0.937639	-1.34012	0.689778	0.00719653	0.890522	-1.29424	0.710128	0.316104	2.42631	-0.137366	2.02556	0.371373	0.107814	-0.556614	-0.174397	0.355584	-0.459254	-0.722977	-0.133796	-0.79724	-1.3238	0.887395
log_sigma_3_0_mm_3D_gldm_LargeDependenceLowGrayLevelEmphasis	0.336128	-0.359242	-0.381008	-0.386859	-0.324317	-0.373838	-0.324015	-0.267672	-0.39653	-0.0608526	-0.274135	-0.16289	-0.191316	2.32905	-0.292516	-0.334708	0.0672692	-0.259998	-0.280422	-0.322515	-0.286038	-0.127787	-0.266036	-0.385894	0.232138	0.422002	-0.16636	0.675049	0.692336	-0.281151	-0.00115684	-0.127897	0.20772	-0.328616	0.167466	-0.321797	0.0454638	-0.40174	0.00273716	-0.104896	-0.213252	-0.189902	-0.364884	-0.280435	-0.046671	0.14031	-0.220852	-0.043	-0.289908
log_sigma_3_0_mm_3D_gldm_LowGrayLevelEmphasis	0.343504	-0.352262	-0.393629	-0.378923	-0.353794	-0.401246	-0.322091	-0.265027	-0.389563	-0.0554294	-0.27034	-0.173406	-0.198982	2.33432	-0.32804	-0.327596	-0.0911504	-0.25393	-0.272223	-0.316794	-0.280963	-0.120245	-0.25876	-0.382458	0.239053	0.420352	-0.158908	0.679866	0.694178	-0.273036	0.00617484	-0.123238	0.196717	-0.321554	0.175612	-0.315537	0.0530079	-0.394432	0.0113138	-0.0971529	-0.221217	-0.184006	-0.358842	-0.274145	-0.0393989	0.147446	-0.215743	-0.0433936	-0.281727
log_sigma_3_0_mm_3D_gldm_SmallDependenceEmphasis	0.963946	-0.926349	1.0092	1.04184	-0.561098	0.106476	-0.0629519	-0.998832	-1.43085	-1.09552	-0.882291	-1.18614	-0.319393	1.6169	-2.55658	0.825452	0.516989	-0.892295	0.00933333	0.732691	0.58903	0.56954	0.307372	-0.948908	1.33843	0.666916	0.540197	0.514824	0.636543	0.382328	0.89938	0.6764	-0.819241	0.305815	1.01322	-1.16575	0.59346	-0.951922	1.45433	0.677923	-0.596659	0.018898	-0.937782	0.0424021	0.977534	0.280575	0.0279121	-0.277763	0.36046
log_sigma_3_0_mm_3D_gldm_SmallDependenceHighGrayLevelEmphasis	-0.340662	0.836476	-0.903303	0.228292	-0.823598	-0.984638	-0.0841153	-1.12602	1.70338	-0.124608	0.442182	-1.3555	0.557214	-1.11343	-1.65114	0.899785	-0.046045	-0.110562	2.11007	0.496259	0.237591	0.245464	0.0288927	-0.620502	-0.380451	-1.2488	0.0925519	-0.77941	-1.38291	1.07893	0.953863	1.65691	-1.50375	0.931216	0.863288	1.15005	0.196656	1.22614	1.68287	0.858692	-0.73252	0.00259773	-0.166948	-0.4501	-0.301929	0.111174	-0.951983	-1.45314	1.2354
log_sigma_3_0_mm_3D_gldm_SmallDependenceLowGrayLevelEmphasis	0.344729	-0.351075	-0.394324	-0.377551	-0.355288	-0.403227	-0.321341	-0.26467	-0.388316	-0.0544952	-0.269949	-0.175535	-0.201171	2.33526	-0.335152	-0.326442	-0.131238	-0.252924	-0.270825	-0.315979	-0.280321	-0.11903	-0.257606	-0.381934	0.240223	0.419417	-0.157666	0.680555	0.694062	-0.271661	0.00736616	-0.122728	0.194512	-0.320445	0.177031	-0.314496	0.0542679	-0.393192	0.0128047	-0.095859	-0.221653	-0.183054	-0.357858	-0.273161	-0.0382007	0.148588	-0.214995	-0.0438499	-0.280319
log_sigma_3_0_mm_3D_glrlm_GrayLevelNonUniformity	-0.672601	0.255147	3.53272	0.8461	1.17053	5.90526	0.0898893	-0.0471922	1.51039	-0.461938	-0.168896	-0.356051	-0.409501	-0.750257	1.10377	-0.299978	-0.540035	-0.13821	-0.376889	-0.313159	-0.257558	-0.59203	-0.281966	1.57593	-0.67723	-0.673446	-0.497356	-0.705569	-0.693466	-0.375602	-0.660949	-0.545421	-0.556628	-0.10571	-0.688904	0.0654758	-0.627303	1.85474	-0.682533	-0.553998	-0.0605892	-0.500336	0.669037	-0.247371	-0.583351	-0.630512	-0.400591	-0.429207	-0.30989
log_sigma_3_0_mm_3D_glrlm_GrayLevelNonUniformityNormalized	0.328354	-0.389612	-0.320382	-0.477961	-0.00920375	-0.173146	-0.298281	0.0712822	-0.327331	0.360601	-0.127784	0.0523168	-0.47044	2.40531	0.22998	-0.722509	-0.424027	0.0251188	-0.483777	-0.706904	-0.59415	-0.405897	-0.570133	-0.388956	0.086697	0.454546	-0.226033	0.721045	0.621757	-0.505526	-0.326849	-0.233977	0.641138	-0.452844	-0.117181	-0.186879	-0.0290953	-0.340901	-0.420928	-0.315804	-0.0741999	-0.378143	-0.22191	-0.371407	-0.136101	0.211979	-0.285908	0.471359	-0.427362
log_sigma_3_0_mm_3D_glrlm_GrayLevelVariance	-0.387403	-0.319141	-0.411101	0.699345	-0.210356	-0.381017	0.794517	-1.22077	0.0744628	-0.897113	-0.333659	-0.905288	1.51504	-0.603145	-1.39839	1.98527	0.89393	-0.838667	0.854763	1.69481	0.950055	0.780568	0.673818	-0.53191	0.45497	-0.54208	-0.215126	-0.647056	0.0455679	1.00085	1.99259	0.267408	-1.3312	-0.0518362	1.32096	-0.250014	-0.219723	-0.488838	2.92476	0.834526	0.896869	0.480852	-0.886042	-0.391973	-0.396215	-0.56951	-0.53871	-1.29971	0.0721397
log_sigma_3_0_mm_3D_glrlm_HighGrayLevelRunEmphasis	-0.432548	1.06652	-1.00756	0.169787	-0.885843	-1.05034	-0.142007	-1.04136	2.19245	0.0469527	0.658003	-1.34724	0.641606	-1.2047	-1.58729	0.76054	-0.108076	0.0346905	2.13892	0.361631	0.155629	0.210267	0.0128178	-0.530311	-0.527323	-1.30139	0.0211972	-0.837129	-1.41038	1.0341	0.743098	1.52685	-1.49676	0.925409	0.746273	1.50951	0.130434	1.50466	1.38338	0.701653	-0.766114	-0.0441142	-0.0236073	-0.437377	-0.422782	0.0944656	-0.915245	-1.45785	1.19633
log_sigma_3_0_mm_3D_glrlm_LongRunEmphasis	-0.476983	-0.142855	0.589084	0.687919	2.57155	5.32196	2.871	-0.115018	0.0170285	-0.106468	-0.141226	-0.0875676	-0.252883	-0.565338	0.192187	-0.445344	-0.391396	-0.158896	-0.316148	-0.43912	-0.398512	-0.419228	-0.378941	-0.121628	-0.510136	-0.427585	-0.402052	-0.386391	0.0134794	-0.373236	-0.463673	-0.418168	-0.165502	-0.360706	-0.466906	-0.0650038	-0.412909	-0.134239	-0.533344	-0.427113	3.16434	-0.305197	-0.132963	-0.317567	-0.468766	-0.382278	-0.328946	-0.280346	-0.360871
log_sigma_3_0_mm_3D_glrlm_LongRunHighGrayLevelEmphasis	-0.47235	1.08022	-0.983674	0.635368	-0.821304	-0.871967	0.142418	-1.04707	2.27265	0.0535244	0.672769	-1.36703	0.629701	-1.2415	-1.59537	0.713543	-0.142326	0.0336804	2.11443	0.313177	0.120237	0.177037	-0.0172045	-0.536144	-0.572609	-1.33256	-0.0151022	-0.869201	-1.4096	1.00143	0.682944	1.48108	-1.51721	0.899181	0.703923	1.55406	0.0945254	1.5279	1.31174	0.649999	-0.60321	-0.0748239	-0.0196546	-0.460329	-0.465811	0.0630953	-0.933484	-1.48144	1.16571
log_sigma_3_0_mm_3D_glrlm_LongRunLowGrayLevelEmphasis	0.343297	-0.354026	-0.391993	-0.381234	-0.35095	-0.388373	-0.321874	-0.265683	-0.391583	-0.053723	-0.271179	-0.172589	-0.1993	2.33477	-0.327778	-0.329795	-0.087767	-0.254697	-0.273781	-0.318901	-0.282777	-0.121479	-0.260439	-0.384439	0.238029	0.421565	-0.160231	0.682626	0.708059	-0.274809	0.0050602	-0.124435	0.200877	-0.323521	0.175005	-0.316715	0.0526021	-0.396639	0.00942292	-0.098352	-0.217503	-0.184847	-0.360647	-0.275705	-0.0407128	0.147882	-0.216929	-0.0428784	-0.2835
log_sigma_3_0_mm_3D_glrlm_LowGrayLevelRunEmphasis	0.344043	-0.353174	-0.395351	-0.380432	-0.354592	-0.402989	-0.322649	-0.265002	-0.39072	-0.0529718	-0.270468	-0.172401	-0.199079	2.33511	-0.328464	-0.328944	-0.093397	-0.253894	-0.272901	-0.318108	-0.282015	-0.120651	-0.259597	-0.38371	0.238779	0.421951	-0.159397	0.683211	0.707984	-0.273932	0.00586015	-0.123719	0.200921	-0.322676	0.175809	-0.315895	0.0534033	-0.395768	0.0102688	-0.0975183	-0.219977	-0.184062	-0.35983	-0.2749	-0.0399056	0.14865	-0.216171	-0.0423532	-0.282617
log_sigma_3_0_mm_3D_glrlm_RunEntropy	-0.891641	0.650097	0.467762	0.898556	0.225823	0.232592	0.735112	-0.373196	0.770857	-0.70792	0.153023	-0.380692	0.799898	-3.1602	-0.527131	1.56433	0.596798	-0.149184	0.894217	1.42819	1.16701	0.499735	1.07117	0.63504	-0.558103	-1.13218	0.141257	-1.48562	-1.33906	0.949976	0.336066	0.192871	-1.26447	0.722615	-0.191918	0.336196	-0.337249	0.603348	0.535574	0.402735	0.363732	0.488568	0.239234	0.501393	-0.122932	-0.774134	0.176452	-0.938615	0.651515
log_sigma_3_0_mm_3D_glrlm_RunLengthNonUniformity	-0.737131	0.464065	4.08015	1.41279	0.870442	5.77031	0.185107	-0.215064	1.76344	-0.602434	-0.218942	-0.456097	-0.270095	-0.837217	0.52755	0.184935	-0.45993	-0.267153	-0.216285	0.135037	0.0660086	-0.531073	-0.000407214	2.02905	-0.717251	-0.747636	-0.489746	-0.781909	-0.772221	-0.1955	-0.634997	-0.536259	-0.694291	0.109649	-0.702229	0.0409062	-0.660631	2.20219	-0.636371	-0.518844	-0.139823	-0.434563	0.681558	-0.139937	-0.599271	-0.696513	-0.36478	-0.596689	-0.172193
log_sigma_3_0_mm_3D_glrlm_RunLengthNonUniformityNormalized	0.828312	-0.870604	1.16692	1.23049	0.403698	0.891986	1.32582	-0.977807	-1.58063	-1.09659	-0.793306	-1.02366	-0.259172	1.31436	-2.42649	0.654223	0.413004	-0.821681	-0.0126522	0.642479	0.425308	0.520184	0.292295	-0.863716	1.00958	0.567466	0.478203	0.568852	-1.80537	0.324483	0.759043	0.574886	-0.738714	0.216753	0.776319	-1.19008	0.481373	-0.933283	1.22384	0.558224	1.31844	-0.0997591	-0.822357	0.12092	0.782796	0.319954	0.109299	-0.222111	0.228558
log_sigma_3_0_mm_3D_glrlm_RunPercentage	1.0301	-0.685204	0.599817	0.81901	-1.66746	-0.557455	-0.609089	-0.808902	-1.46356	-0.897163	-0.664891	-0.892395	-0.0929932	1.50592	-2.3164	0.859663	0.594584	-0.624825	0.188141	0.836109	0.622896	0.728185	0.505285	-0.738	1.20757	0.77448	0.65659	0.649276	-1.54989	0.501546	0.962204	0.746872	-0.56813	0.419229	0.979129	-1.05997	0.690347	-0.740259	1.36637	0.765607	-1.24592	0.121174	-0.690352	0.257252	0.985544	0.532121	0.279897	0.000908944	0.42552
log_sigma_3_0_mm_3D_glrlm_RunVariance	-0.362425	-0.241621	0.712865	0.849745	2.4451	5.58262	2.92838	-0.228389	-0.177854	-0.228937	-0.235428	-0.219593	-0.279998	-0.393921	-0.116893	-0.351144	-0.329654	-0.247631	-0.30426	-0.34797	-0.333728	-0.342459	-0.327692	-0.227986	-0.374171	-0.345523	-0.333422	-0.319341	-0.191765	-0.322631	-0.357937	-0.338809	-0.247606	-0.320335	-0.359056	-0.208226	-0.339944	-0.238959	-0.377751	-0.344924	3.10318	-0.302287	-0.232873	-0.297824	-0.359476	-0.329484	-0.306342	-0.294359	-0.32011
log_sigma_3_0_mm_3D_glrlm_ShortRunEmphasis	0.836252	-0.8659	1.15376	1.21897	0.342932	0.883292	1.27768	-0.971564	-1.58636	-1.07557	-0.791305	-1.06672	-0.269435	1.30801	-2.47148	0.667326	0.42315	-0.803184	0.0047412	0.652052	0.436759	0.527886	0.312785	-0.87524	1.01327	0.572503	0.483863	0.551425	-1.78245	0.3358	0.765187	0.576459	-0.725895	0.233923	0.782449	-1.18636	0.494144	-0.923008	1.2141	0.569986	1.2366	-0.0809533	-0.830681	0.123031	0.792382	0.330598	0.117489	-0.213639	0.241966
log_sigma_3_0_mm_3D_glrlm_ShortRunHighGrayLevelEmphasis	-0.428874	1.05718	-1.0028	0.179562	-0.881672	-1.04656	-0.133369	-1.04601	2.1685	0.0392199	0.649181	-1.34822	0.638678	-1.20181	-1.59121	0.766092	-0.105777	0.0288392	2.13912	0.367565	0.158423	0.21227	0.0139918	-0.534436	-0.522243	-1.29995	0.024499	-0.834855	-1.41715	1.03667	0.752029	1.53316	-1.49806	0.925908	0.750631	1.49367	0.133123	1.49301	1.3962	0.7084	-0.760238	-0.0427651	-0.0297139	-0.437479	-0.41828	0.0959879	-0.916554	-1.45836	1.19808
log_sigma_3_0_mm_3D_glrlm_ShortRunLowGrayLevelEmphasis	0.344093	-0.353133	-0.39532	-0.380381	-0.354615	-0.402971	-0.322594	-0.264997	-0.390678	-0.0529403	-0.270457	-0.172509	-0.199163	2.33516	-0.328796	-0.328903	-0.0949599	-0.25386	-0.272849	-0.31808	-0.281993	-0.120605	-0.259555	-0.383698	0.238825	0.421916	-0.159351	0.683245	0.707849	-0.273881	0.00590621	-0.123701	0.200836	-0.322636	0.175865	-0.31586	0.0534522	-0.395726	0.0103271	-0.0974693	-0.219931	-0.184029	-0.359798	-0.274864	-0.0398601	0.148695	-0.216147	-0.0423784	-0.282565
log_sigma_3_0_mm_3D_glszm_GrayLevelNonUniformity	-0.655568	0.288601	4.14733	0.965175	0.606406	6.0958	-0.0628081	-0.0304948	1.38179	-0.47643	-0.182192	-0.356685	-0.37611	-0.735384	0.973739	-0.214705	-0.508684	-0.130834	-0.346411	-0.229445	-0.179465	-0.565052	-0.227817	1.65608	-0.652848	-0.655709	-0.453995	-0.699942	-0.676515	-0.333253	-0.64502	-0.510283	-0.55842	-0.0158397	-0.673103	0.0210027	-0.601321	1.93441	-0.656059	-0.525383	-0.291598	-0.477718	0.702847	-0.184355	-0.543229	-0.609865	-0.353009	-0.405262	-0.252021
log_sigma_3_0_mm_3D_glszm_GrayLevelNonUniformityNormalized	0.329019	-0.364131	-0.273864	-0.48082	-0.350884	-0.181551	-0.44935	0.0769685	-0.35795	0.292017	-0.159508	0.049499	-0.420417	2.44354	0.212675	-0.660061	-0.384378	0.0112644	-0.45559	-0.641905	-0.538693	-0.364278	-0.530432	-0.362802	0.126448	0.480277	-0.176935	0.673499	0.641474	-0.471996	-0.30767	-0.194387	0.600012	-0.4002	-0.095163	-0.228176	0.0218585	-0.320371	-0.363102	-0.289811	-0.381914	-0.34919	-0.212066	-0.320569	-0.0754515	0.246376	-0.232393	0.4683	-0.382828
log_sigma_3_0_mm_3D_glszm_GrayLevelVariance	-0.401436	-0.286131	-0.477978	0.303212	-0.337892	-0.439817	0.862544	-1.21796	0.208565	-0.819841	-0.251663	-0.909088	1.47916	-0.653337	-1.40416	1.92282	0.878603	-0.794109	0.939749	1.63665	0.932883	0.745444	0.70369	-0.509298	0.431472	-0.571511	-0.214387	-0.66551	0.0159424	1.07549	2.03062	0.231432	-1.35054	-0.0678236	1.34396	-0.137794	-0.212869	-0.437844	2.92941	0.875347	1.1322	0.581794	-0.85259	-0.411784	-0.414629	-0.593081	-0.591628	-1.31473	0.106311
log_sigma_3_0_mm_3D_glszm_HighGrayLevelZoneEmphasis	-0.449119	1.06865	-1.00246	0.0557603	-0.784516	-1.00838	-0.0699693	-1.06776	2.17791	0.0433959	0.633905	-1.33125	0.639474	-1.22878	-1.5924	0.761984	-0.113569	0.029172	2.15894	0.377884	0.154223	0.180538	-0.00253491	-0.528794	-0.532815	-1.31166	0.0179345	-0.840505	-1.43392	1.02933	0.782053	1.52955	-1.50302	0.90512	0.71187	1.48533	0.117691	1.50187	1.38176	0.733966	-0.679322	-0.0112354	-0.0312886	-0.45222	-0.421843	0.082367	-0.955917	-1.46983	1.19134
log_sigma_3_0_mm_3D_glszm_LargeAreaEmphasis	-0.516147	-0.104512	0.59418	0.592678	2.76293	5.56526	2.63736	-0.0496741	0.256906	-0.0550286	-0.0732652	-0.0604444	-0.251296	-0.604379	0.461676	-0.481008	-0.420894	-0.135985	-0.321681	-0.475183	-0.423898	-0.453225	-0.393849	-0.0807213	-0.55478	-0.454884	-0.434014	-0.425676	-0.470072	-0.390388	-0.496926	-0.455046	-0.0810165	-0.387424	-0.511353	0.125478	-0.428938	-0.0931616	-0.572826	-0.463268	2.90909	-0.311105	-0.0987566	-0.343794	-0.491366	-0.418506	-0.353639	-0.283518	-0.363142
log_sigma_3_0_mm_3D_glszm_LargeAreaHighGrayLevelEmphasis	-0.663197	0.938738	-0.568416	3.42871	-0.086928	0.631341	1.94734	-0.764808	2.76838	0.139352	0.694165	-1.10883	0.378766	-1.1864	-1.14047	0.128822	-0.369353	0.0356315	1.35186	-0.150987	-0.194135	-0.15855	-0.247443	-0.397893	-0.769566	-1.1986	-0.295769	-0.879132	-1.25462	0.467277	0.0394634	0.681836	-1.20352	0.416492	0.121098	1.79457	-0.203246	1.34577	0.370566	0.0709211	0.633349	-0.268148	0.0500072	-0.524936	-0.659483	-0.222192	-0.833012	-1.242	0.623675
log_sigma_3_0_mm_3D_glszm_LargeAreaLowGrayLevelEmphasis	0.345059	-0.373955	-0.369258	-0.408463	-0.308691	-0.217427	-0.318407	-0.270844	-0.414776	-0.0285175	-0.278433	-0.158186	-0.200137	2.34989	-0.313986	-0.355489	-0.0423867	-0.26143	-0.290918	-0.343219	-0.303635	-0.133977	-0.278743	-0.406912	0.225895	0.441899	-0.17441	0.723502	0.729825	-0.294767	-0.00568983	-0.137192	0.263297	-0.346297	0.168569	-0.328325	0.0514583	-0.422303	-0.0112864	-0.110976	-0.171424	-0.1933	-0.380945	-0.292753	-0.0540049	0.157986	-0.228905	-0.0320715	-0.303725
log_sigma_3_0_mm_3D_glszm_LowGrayLevelZoneEmphasis	0.355521	-0.362351	-0.414959	-0.397279	-0.364529	-0.422807	-0.32784	-0.262057	-0.403278	-0.0184604	-0.26893	-0.156546	-0.197324	2.35526	-0.330316	-0.343725	-0.119408	-0.250546	-0.278778	-0.332218	-0.293108	-0.122483	-0.267148	-0.397285	0.236467	0.447295	-0.162834	0.73175	0.73657	-0.282664	0.00543563	-0.127198	0.262254	-0.33462	0.179817	-0.317462	0.0625526	-0.410417	0.00052428	-0.0993969	-0.203088	-0.182586	-0.369886	-0.281676	-0.0428371	0.168664	-0.218417	-0.0251725	-0.291568
log_sigma_3_0_mm_3D_glszm_SizeZoneNonUniformity	-0.683207	0.334529	4.76574	1.7391	0.915677	6.16457	0.27598	-0.25924	1.36838	-0.599416	-0.25514	-0.479992	-0.265071	-0.788614	0.158246	0.303995	-0.402525	-0.300957	-0.19004	0.235621	0.153906	-0.47641	0.0473609	1.70002	-0.652667	-0.698969	-0.433512	-0.736794	-0.722373	-0.139811	-0.573777	-0.475625	-0.672523	0.163592	-0.643058	-0.0459873	-0.60878	1.85128	-0.557929	-0.457717	-0.0960712	-0.400556	0.523401	-0.115025	-0.531299	-0.654646	-0.336738	-0.571476	-0.11428
log_sigma_3_0_mm_3D_glszm_SizeZoneNonUniformityNormalized	0.699642	-1.06709	1.44851	1.33537	1.08738	1.23195	1.46186	-1.04352	-1.26139	-1.17215	-0.926065	-1.31178	-0.474136	1.4273	-2.44254	0.607822	0.327638	-1.04594	-0.177592	0.473291	0.446505	0.288094	0.052044	-1.03445	1.20364	0.441307	0.310482	0.297229	0.336795	0.195078	0.667008	0.471664	-0.853309	0.115481	0.830357	-1.02537	0.416179	-1.04022	1.2893	0.442818	1.41345	-0.111176	-1.04755	-0.185312	0.820416	-0.0553398	-0.245731	-0.513407	0.242523
log_sigma_3_0_mm_3D_glszm_SmallAreaEmphasis	0.729632	-1.0396	1.36476	1.27116	0.99202	1.17761	1.33697	-1.02913	-1.28074	-1.16815	-0.909964	-1.31157	-0.431604	1.36685	-2.63543	0.636315	0.366289	-1.01943	-0.12476	0.518242	0.464777	0.345815	0.113954	-1.01417	1.15858	0.477328	0.359439	0.338048	0.396868	0.239393	0.690918	0.502864	-0.83686	0.162045	0.833364	-1.03335	0.440155	-1.02479	1.23792	0.4836	1.25771	-0.0714792	-1.02723	-0.126148	0.811806	0.0244529	-0.175461	-0.452404	0.274017
log_sigma_3_0_mm_3D_glszm_SmallAreaHighGrayLevelEmphasis	-0.415341	0.946238	-0.940705	0.164085	-0.719041	-0.955911	0.0384453	-1.1164	1.96896	-0.0483532	0.528227	-1.34294	0.592086	-1.19514	-1.63374	0.82579	-0.0889153	-0.0545996	2.14376	0.43604	0.193452	0.184735	-0.00610861	-0.57953	-0.466711	-1.29602	0.0460636	-0.821227	-1.43459	1.0494	0.881553	1.59239	-1.51273	0.904075	0.763814	1.32808	0.145512	1.36239	1.52518	0.806831	-0.602381	0.0107159	-0.106533	-0.471122	-0.368456	0.0746081	-0.988665	-1.47895	1.21458
log_sigma_3_0_mm_3D_glszm_SmallAreaLowGrayLevelEmphasis	0.35604	-0.361873	-0.414494	-0.396684	-0.364257	-0.422378	-0.327215	-0.261996	-0.402764	-0.0181009	-0.2689	-0.157787	-0.198615	2.35571	-0.334513	-0.343256	-0.140901	-0.250157	-0.278188	-0.331927	-0.29291	-0.121988	-0.266688	-0.397142	0.236968	0.446696	-0.162318	0.73201	0.73639	-0.282084	0.00592971	-0.127073	0.261138	-0.334186	0.180435	-0.31706	0.0630842	-0.409914	0.00117383	-0.0988541	-0.202589	-0.182213	-0.369515	-0.281294	-0.0423328	0.169125	-0.21816	-0.0255408	-0.290968
log_sigma_3_0_mm_3D_glszm_ZoneEntropy	-1.01696	0.876219	0.200552	0.626525	0.281212	0.116454	0.594558	-0.0827976	1.18959	-0.481211	0.360565	-0.145525	0.709245	-3.24806	0.201267	1.26448	0.399645	0.0896773	0.819035	1.15339	0.932774	0.288639	0.964983	0.966492	-0.812649	-1.3193	-0.0108854	-1.57641	-1.52763	0.790239	0.0898718	-0.0137206	-1.12556	0.635042	-0.436297	0.642108	-0.569304	0.96662	0.137047	0.221615	0.383646	0.385547	0.575785	0.465297	-0.390545	-0.88752	0.0954668	-0.807518	0.523393
log_sigma_3_0_mm_3D_glszm_ZonePercentage	1.00501	-0.750998	0.686253	0.782092	-1.34145	-0.484456	-0.856354	-0.868966	-1.38662	-0.947316	-0.786421	-0.99679	-0.210573	1.54916	-2.42753	0.863053	0.574341	-0.706303	0.105509	0.797048	0.613675	0.659734	0.404824	-0.798937	1.29725	0.712678	0.614192	0.569493	0.732164	0.441675	0.927361	0.722476	-0.746495	0.391452	1.02801	-1.16073	0.616463	-0.800521	1.38957	0.741876	-1.59788	0.0917875	-0.78554	0.159088	0.954052	0.435513	0.174378	-0.122124	0.393042
log_sigma_3_0_mm_3D_glszm_ZoneVariance	-0.404979	-0.215447	0.741688	0.752482	2.74903	5.88966	2.69892	-0.176308	0.0612609	-0.195194	-0.187851	-0.209384	-0.287733	-0.434411	0.0724398	-0.385225	-0.358393	-0.241811	-0.316776	-0.387412	-0.356406	-0.381716	-0.352245	-0.197886	-0.410777	-0.37659	-0.367154	-0.364149	-0.390303	-0.343543	-0.394126	-0.375492	-0.189588	-0.347197	-0.397002	-0.0389214	-0.361428	-0.211449	-0.419172	-0.381772	2.85795	-0.307426	-0.214963	-0.332812	-0.384835	-0.374442	-0.341179	-0.309019	-0.321016
log_sigma_3_0_mm_3D_ngtdm_Busyness	-0.358071	-0.343922	2.34389	-0.0160438	1.10843	4.84567	-0.244794	-0.00542738	-0.5151	-0.595491	-0.70705	0.600613	-0.5747	0.674577	2.35111	-0.305811	-0.502736	-0.403811	-0.750653	-0.106065	-0.484712	-0.404231	-0.524858	1.23161	-0.40154	0.20734	-0.407035	-0.0908677	-0.675569	-0.700291	-0.305867	-0.69654	-0.0535016	-0.453545	-0.681792	-0.644513	-0.4838	0.0817609	-0.501911	-0.506266	-0.0126112	-0.497764	0.305902	-0.15028	-0.426341	-0.46824	-0.0548744	0.0650758	-0.477633
log_sigma_3_0_mm_3D_ngtdm_Coarseness	0.735629	-0.68217	-0.957252	-0.75701	-0.799662	-1.03051	-0.63809	-0.221196	-0.849978	0.440001	-0.178916	0.0524902	-0.41802	2.9381	-0.731818	-0.658795	-0.184309	-0.321617	-0.326665	-0.684246	-0.499624	-0.237142	-0.402005	-0.921489	0.658619	0.870773	-0.0491779	1.70721	4.55057	-0.34121	-0.245613	0.0464478	1.4048	-0.566162	0.628688	-0.505477	0.424162	-0.937876	-0.089575	-0.123657	-0.493032	0.0499039	-0.797666	-0.449668	0.347529	0.643804	-0.134215	0.600713	-0.491792
log_sigma_3_0_mm_3D_ngtdm_Complexity	-0.673435	0.189355	-0.141253	0.271649	-0.226861	-0.174382	0.534187	-0.921834	1.11739	-0.831271	-0.340278	-0.840823	1.09792	-1.20338	-0.922729	2.8416	0.578264	-0.45601	0.977588	2.36668	1.07162	0.803683	0.691469	0.0898518	-0.482026	-0.905367	-0.189375	-1.00535	-1.1828	0.972203	1.7536	-0.00255921	-1.16253	0.504231	-0.106898	0.226894	-0.452146	0.822713	2.02517	0.585846	0.167586	0.0458099	-0.0892568	-0.0386634	-0.547547	-0.783132	-0.623572	-1.12636	0.566826
log_sigma_3_0_mm_3D_ngtdm_Contrast	0.0251649	-0.215728	-0.240518	-0.219873	-0.22196	-0.238223	-0.209045	-0.226702	-0.231849	-0.171832	-0.204363	-0.194771	-0.101855	0.98905	-0.239068	-0.148542	-0.105274	-0.204535	-0.169593	-0.133059	-0.187588	-0.0426044	-0.187893	-0.227741	0.0727364	-0.00226087	-0.147395	0.0480823	-0.086164	-0.163831	0.218318	-0.115933	-0.194259	-0.196058	0.106287	-0.203309	-0.0604299	-0.231753	0.236367	-0.0742443	-0.193068	-0.151986	-0.225215	-0.193661	-0.139044	-0.0617596	-0.181607	-0.214533	-0.171925
log_sigma_3_0_mm_3D_ngtdm_Strength	0.239286	-0.747704	-1.12522	-0.468631	-0.694148	-1.27286	0.60305	-0.902317	-0.520224	-0.153448	0.0102232	-0.458421	0.258092	1.34875	-1.28265	-0.100473	0.484708	-0.633596	0.568702	-0.383892	0.167143	-0.0162623	-0.0329519	-1.23997	1.03005	0.381804	-0.0922275	0.611398	5.5435	0.366199	0.6844	0.472466	-0.329802	-0.546293	2.00949	-0.349825	0.130695	-1.06445	1.65387	0.455921	1.15701	0.817001	-1.11075	-0.675262	0.064455	-0.0214394	-0.65659	-0.573417	-0.385532
logarithm_firstorder_10Percentile	0.927196	0.0863329	-2.79791	-2.91537	-2.74794	-2.55658	-3.11203	-0.0123364	-0.0136782	0.666007	-0.121922	0.0542683	-0.0610095	0.489443	0.26839	0.614755	0.304973	0.224342	0.41896	0.105609	0.0411783	0.653285	0.372976	-0.0702362	0.341965	0.20337	0.227351	0.340792	0.0851013	0.0304098	0.695442	0.543038	0.272173	0.359955	0.105179	0.593932	0.774768	0.0752789	0.0258604	0.231324	-3.3179	0.408838	0.126753	0.433787	0.160387	0.287108	-0.0197156	-0.279029	0.33475
logarithm_firstorder_90Percentile	0.842827	0.0638905	-2.81509	-2.92808	-2.76703	-2.58297	-3.11723	-0.029167	0.0152781	0.594449	-0.0738043	0.0279573	0.0272423	0.497068	0.250816	0.694919	0.368775	0.178519	0.457349	0.193248	0.147946	0.59045	0.43982	-0.0963397	0.351843	0.331359	0.181481	0.34633	0.14406	0.20306	0.653749	0.493909	0.209957	0.388853	0.158146	0.579343	0.718249	0.0458651	0.209758	0.228138	-3.31524	0.404713	0.0578631	0.438265	0.154472	0.253925	-0.010799	-0.268354	0.322905
logarithm_firstorder_Energy	-0.750071	0.832468	0.20568	-0.346726	-0.714436	-0.176982	-0.613578	-0.264657	2.48425	-0.486695	-0.339743	-0.543407	-0.3787	-1.0655	1.40826	1.45811	-0.360793	-0.124744	0.191669	0.449553	0.232007	-0.337486	0.533085	2.52681	-0.851082	-0.922541	-0.50941	-0.96989	-0.979426	-0.14411	-0.563891	-0.407109	-0.830338	0.734729	-0.882961	0.977457	-0.589688	3.36233	-0.782041	-0.549186	-0.638129	-0.286706	1.20665	0.340322	-0.712924	-0.833393	-0.470908	-0.86492	0.155258
logarithm_firstorder_Entropy	-0.0326418	0.295522	-2.92439	-2.92439	-2.92439	-2.92439	-2.92439	0.29179	0.293556	0.117186	0.466659	0.26445	0.16619	-0.0308503	0.0984884	0.250723	0.0743823	0.290355	0.574105	0.175048	0.661142	0.0722061	0.461438	0.326785	0.465561	0.671745	0.295733	0.304939	-0.630154	0.799424	0.107709	0.263186	0.0509888	0.53769	0.566175	0.35437	0.238592	0.299684	0.902699	0.348907	-2.92439	0.511441	-0.00594553	0.493422	0.320831	0.183539	0.402352	0.4678	0.52025
logarithm_firstorder_InterquartileRange	-0.770811	-0.337928	-1.34245	-1.34245	-1.34245	-1.34245	-1.34245	-0.437034	-0.0460205	-0.452045	0.179241	-0.434366	-0.481619	0.243005	-0.478036	3.00577	2.31976	-0.402078	0.341976	2.97356	1.0083	-0.529942	0.2571	-0.449022	0.370307	2.66922	-0.429993	0.371745	2.39938	1.86288	-0.584748	-0.401701	-0.534719	0.307973	0.598688	-0.370634	-0.233652	-0.38443	2.24211	-0.251725	-1.34245	-0.143742	-0.836611	0.866885	-0.211543	-0.287891	-0.0679036	0.113345	-0.195606
logarithm_firstorder_Kurtosis	-0.382927	-0.402101	-0.478299	-0.478299	-0.478299	-0.478299	-0.469402	-0.414795	-0.413312	-0.395308	-0.430334	1.70032	-0.410017	-0.446957	1.18529	2.43076	-0.462831	-0.410648	-0.42786	0.874246	-0.0170505	-0.380468	-0.446277	4.61699	-0.443802	-0.459861	3.32215	-0.449599	-0.462893	0.723538	-0.404003	-0.3976	-0.368389	-0.425837	-0.445231	-0.416283	-0.43854	-0.388486	0.259455	0.815649	-0.478299	-0.215901	-0.380471	-0.449665	-0.433206	-0.429965	-0.434146	-0.441681	-0.405628
logarithm_firstorder_Maximum	0.869312	0.157572	-2.8239	-2.93274	-2.77761	-2.60031	-3.11494	-0.020228	0.0812078	0.608447	-0.031633	0.113642	-0.0761503	0.446487	0.176928	0.557116	0.242957	0.203898	0.515366	0.0738802	0.0302434	0.644358	0.319124	-0.102174	0.309756	0.275903	0.170228	0.30081	0.0264995	0.0908181	0.663772	0.535421	0.284837	0.428675	0.133332	0.5702	0.688844	0.136002	0.210439	0.310479	-3.30568	0.434509	0.0902878	0.428367	0.157463	0.242648	-0.0161921	-0.286142	0.329233
logarithm_firstorder_Mean	0.896154	0.077447	-2.80652	-2.92202	-2.7574	-2.56925	-3.11537	-0.0236297	-0.00265243	0.634245	-0.100584	0.0461561	-0.0645634	0.493335	0.27127	0.682161	0.358352	0.211209	0.435754	0.156752	0.0604791	0.624341	0.375132	-0.0734412	0.350572	0.270114	0.206416	0.353764	0.15179	0.0807033	0.66737	0.530694	0.251115	0.368137	0.12381	0.580132	0.752224	0.0684833	0.125436	0.21865	-3.31778	0.319222	0.10139	0.433142	0.159122	0.268742	-0.0201425	-0.267235	0.33257
logarithm_firstorder_MeanAbsoluteDeviation	-0.682774	-0.278982	-1.4184	-1.4184	-1.4184	-1.4184	-1.4184	-0.362876	0.276956	-0.531641	0.268948	-0.287522	0.121043	0.127779	0.387385	1.42074	0.869119	-0.508898	0.383783	1.54153	2.07744	-0.42803	0.300847	-0.411237	0.134094	1.27283	-0.297124	0.0608947	0.826985	1.42749	-0.292122	-0.330885	-0.629164	0.251908	0.37079	-0.11329	-0.468381	-0.264945	1.95245	0.38667	-1.4184	4.75493	-0.677315	0.19343	-0.294081	-0.435476	-0.0797236	-0.149125	-0.0728481
logarithm_firstorder_Median	0.895071	0.0710571	-2.80627	-2.92175	-2.75715	-2.56903	-3.11508	-0.0349036	-0.022053	0.628194	-0.120559	0.0513373	-0.0870658	0.475948	0.3043	0.720541	0.363225	0.20872	0.417986	0.172423	0.094904	0.60911	0.352389	-0.076109	0.344134	0.267752	0.209719	0.349671	0.206829	0.0628849	0.651799	0.520991	0.250109	0.348674	0.112451	0.563759	0.745383	0.0616866	0.148519	0.218337	-3.31746	0.418118	0.0930263	0.40754	0.151182	0.258574	-0.037614	-0.271615	0.329299
logarithm_firstorder_Minimum	1.13349	0.445814	-1.46696	-1.55157	-1.43097	-1.29314	-1.69321	0.399922	0.219945	0.917344	0.355304	-0.692921	0.138139	0.877176	-1.45588	-1.55145	0.642937	0.579824	0.731085	-1.35052	-1.30563	0.986637	0.611162	-1.26364	0.678864	0.606358	-1.39425	0.725396	0.574608	-1.35739	1.00013	0.895561	0.646819	0.745149	0.504136	0.763736	1.07698	0.376304	-1.12355	-1.1524	-1.84149	-1.50947	0.584759	0.816182	0.624696	0.722553	0.471505	0.224934	0.515468
logarithm_firstorder_Range	-0.52737	-0.37254	-0.839205	-0.839205	-0.839205	-0.839205	-0.839205	-0.478925	-0.180688	-0.511987	-0.43773	0.900205	-0.22738	-0.610778	1.836	2.28667	-0.523189	-0.485455	-0.380749	1.62229	1.53148	-0.559662	-0.418351	1.36449	-0.504752	-0.451531	1.75898	-0.566381	-0.638348	1.64538	-0.55782	-0.5523	-0.490149	-0.474606	-0.461453	-0.369253	-0.62391	-0.311769	1.4831	1.60595	-0.839205	2.12848	-0.592907	-0.556729	-0.578752	-0.615204	-0.55779	-0.515487	-0.299034
logarithm_firstorder_RobustMeanAbsoluteDeviation	-0.723303	-0.361519	-1.42002	-1.42002	-1.42002	-1.42002	-1.42002	-0.399858	0.006173	-0.553416	0.215706	-0.409171	-0.0633482	0.377074	-0.40039	2.79167	2.23187	-0.494817	0.435169	2.82038	1.64596	-0.540252	0.565429	-0.436515	0.353618	2.33492	-0.448028	0.375733	1.95331	1.94758	-0.439424	-0.437525	-0.631914	0.324593	0.59594	-0.261514	-0.275484	-0.392168	2.22691	-0.20231	-1.42002	-0.193707	-0.861315	0.737629	-0.241337	-0.314084	0.0234478	0.0838026	-0.176438
logarithm_firstorder_RootMeanSquared	1.41942	-0.217827	-2.49401	-2.26288	-2.59233	-2.96886	-1.87593	-0.420467	-0.376086	0.895566	-0.572457	-0.278027	-0.50093	0.614508	0.181949	0.997564	0.345634	0.0490451	0.500421	-0.0417183	-0.203617	0.875907	0.378536	-0.518477	0.32901	0.170865	0.0465566	0.335072	-0.0676187	-0.193295	0.962238	0.688841	0.128765	0.3647	-0.123825	0.788072	1.13148	-0.235606	-0.106186	0.0787779	-1.47085	0.402746	-0.170776	0.493958	-0.0548181	0.164144	-0.41304	-0.907617	0.293134
logarithm_firstorder_Skewness	0.646352	0.512311	0.394263	0.394263	0.394263	0.394263	0.21675	0.657649	0.705521	0.601055	0.644569	-1.84869	0.535997	0.579875	-1.787	-1.79905	0.342125	0.551482	0.626805	-1.53472	-0.806268	0.854329	0.519483	-2.90672	0.474014	0.382011	-3.01768	0.431301	0.271514	-1.34438	0.782838	0.786651	0.614643	0.674761	0.520337	0.684572	0.571497	0.674047	-0.765031	-1.46503	0.394263	-0.543026	0.844132	0.550813	0.595027	0.637168	0.653951	0.409361	0.322406
logarithm_firstorder_TotalEnergy	-0.750071	0.832468	0.20568	-0.346726	-0.714436	-0.176982	-0.613578	-0.264657	2.48425	-0.486695	-0.339743	-0.543407	-0.3787	-1.0655	1.40826	1.45811	-0.360793	-0.124744	0.191669	0.449553	0.232007	-0.337486	0.533085	2.52681	-0.851082	-0.922541	-0.50941	-0.96989	-0.979426	-0.14411	-0.563891	-0.407109	-0.830338	0.734729	-0.882961	0.977457	-0.589688	3.36233	-0.782041	-0.549186	-0.638129	-0.286706	1.20665	0.340322	-0.712924	-0.833393	-0.470908	-0.86492	0.155258
logarithm_firstorder_Uniformity	-0.289723	-0.328774	3.02648	3.02648	3.02648	3.02648	3.02648	-0.339743	-0.331387	-0.319601	-0.355579	-0.333951	-0.31093	-0.311643	-0.303688	-0.198293	-0.12082	-0.334481	-0.36415	-0.16664	-0.345268	-0.297383	-0.347033	-0.338265	-0.360423	-0.38292	-0.335568	-0.350888	0.257795	-0.381915	-0.308459	-0.340815	-0.316129	-0.363295	-0.371282	-0.338165	-0.345826	-0.333313	-0.395856	-0.34014	3.02648	-0.357976	-0.27255	-0.359652	-0.343431	-0.327038	-0.353168	-0.362892	-0.358204
logarithm_firstorder_Variance	-0.351685	-0.301287	-0.388524	-0.388524	-0.388524	-0.388524	-0.388524	-0.322853	-0.205689	-0.335955	-0.232655	-0.182138	-0.255841	-0.28136	0.366321	0.0664998	-0.214637	-0.339772	-0.215604	0.6179	2.12601	-0.325748	-0.252754	-0.24619	-0.27573	-0.120513	0.0422853	-0.294239	-0.223198	0.612747	-0.310421	-0.306539	-0.346733	-0.243782	-0.236358	-0.286511	-0.346846	-0.293655	0.50953	0.464231	-0.388524	7.56571	-0.344563	-0.289294	-0.321125	-0.340679	-0.301207	-0.315762	-0.26798
logarithm_glcm_Autocorrelation	-0.474205	-0.462347	-0.48006	-0.48006	-0.48006	-0.48006	-0.48006	-0.466999	-0.419139	-0.470776	-0.468565	0.302753	-0.406561	-0.477959	1.82479	2.68865	-0.457953	-0.468102	-0.46582	1.43731	1.2179	-0.478499	-0.450763	0.985141	-0.467369	-0.461882	1.58923	-0.472151	-0.471155	1.33824	-0.477487	-0.476823	-0.472954	-0.474638	-0.465061	-0.452518	-0.478344	-0.449088	0.982911	1.15371	-0.48006	2.04897	-0.477102	-0.476004	-0.476911	-0.478228	-0.475407	-0.466928	-0.435184
logarithm_glcm_ClusterProminence	-0.212837	-0.212536	-0.212864	-0.212864	-0.212864	-0.212864	-0.212864	-0.212761	-0.211263	-0.212779	-0.212356	-0.192619	-0.212369	-0.212788	-0.0225943	-0.0860174	-0.212516	-0.212814	-0.21223	0.361437	1.42469	-0.212768	-0.212567	-0.196517	-0.212593	-0.211273	-0.0749855	-0.212735	-0.212298	0.10759	-0.212726	-0.212692	-0.212838	-0.212375	-0.212536	-0.21255	-0.212845	-0.212464	-0.0533135	0.0216498	-0.212864	9.20288	-0.212783	-0.21267	-0.212773	-0.21283	-0.212699	-0.212769	-0.2124
logarithm_glcm_ClusterShade	0.24635	0.245866	0.245925	0.245925	0.245925	0.245925	0.245925	0.247496	0.259764	0.247039	0.25107	0.189372	0.248717	0.246844	-0.0841945	0.0713931	0.243689	0.246204	0.25097	-0.467412	-2.17681	0.24766	0.248217	0.211538	0.247408	0.245077	0.00908927	0.245763	0.238493	-0.226459	0.24832	0.248241	0.246032	0.251241	0.248846	0.249553	0.246264	0.248966	-0.0749119	-0.18012	0.245925	-8.61029	0.247377	0.248715	0.246931	0.246504	0.248317	0.245523	0.244081
logarithm_glcm_ClusterTendency	-0.34794	-0.283238	-0.377301	-0.377301	-0.377301	-0.377301	-0.377301	-0.326394	-0.167935	-0.331756	-0.234998	-0.183159	-0.246062	-0.312516	0.192748	0.0909136	-0.184329	-0.33329	-0.215677	0.671712	3.22549	-0.331835	-0.243425	-0.27283	-0.251898	0.0899338	-0.00748612	-0.277146	-0.12125	0.510297	-0.31214	-0.313069	-0.353883	-0.249049	-0.243317	-0.293638	-0.343017	-0.284657	0.664635	0.43731	-0.377301	7.12708	-0.334639	-0.24645	-0.305191	-0.333604	-0.299676	-0.28864	-0.257822
logarithm_glcm_Contrast	-0.381477	-0.343025	-0.422894	-0.422894	-0.422894	-0.422894	-0.422894	-0.37093	-0.242579	-0.352317	-0.237765	-0.162833	-0.243988	-0.33399	0.388093	0.105149	-0.227711	-0.378325	-0.212667	0.838511	3.02009	-0.360307	-0.243575	-0.252621	-0.273938	-0.334076	0.204452	-0.340545	-0.385539	0.91017	-0.332994	-0.34437	-0.394307	-0.276498	-0.262558	-0.341458	-0.380657	-0.323002	1.03564	0.721815	-0.422894	4.90231	-0.374298	-0.379008	-0.348524	-0.360388	-0.323042	-0.365544	-0.312805
logarithm_glcm_Correlation	-0.649003	0.214194	2.52581	2.52581	2.52581	2.52581	2.52581	-0.288265	0.165712	-0.835314	-0.547931	-0.592307	-0.625167	-0.681548	-0.670392	-0.2988	-0.0997187	-0.0844864	-0.526807	-0.438838	0.0655764	-0.625365	-0.559825	-0.827108	-0.339267	1.82287	-0.972149	0.27131	1.97055	-0.715303	-0.620017	-0.448992	-0.434782	-0.344844	-0.443804	-0.251989	-0.413104	-0.2023	-0.611297	-0.664295	2.52581	0.359776	-0.314726	1.36919	-0.0720637	-0.629203	-0.506976	0.647475	0.031747
logarithm_glcm_DifferenceAverage	-0.599826	-0.235705	-1.44167	-1.44167	-1.44167	-1.44167	-1.44167	-0.4805	0.157299	-0.392969	0.357414	-0.314075	0.164606	-0.018561	0.0131213	0.911032	0.549045	-0.504924	0.558536	1.33737	2.2735	-0.530074	0.455509	-0.249537	0.429925	-0.0802776	-0.138473	-0.0142575	-0.763525	1.41051	-0.267756	-0.361272	-0.738505	0.199658	0.432447	-0.298324	-0.463473	-0.185924	2.7819	0.854436	-1.44167	2.22444	-0.621137	-0.555914	-0.230939	-0.292724	-0.114987	-0.378039	-0.0565309
logarithm_glcm_DifferenceEntropy	-0.0996959	0.430592	-2.84499	-2.84499	-2.84499	-2.84499	-2.84499	0.186258	0.584793	0.105288	0.698434	0.141064	0.295952	-0.50165	0.201343	0.842924	0.532416	0.189967	0.795354	0.763282	0.75537	0.038212	0.735466	0.31428	0.477955	0.119155	0.202733	0.103386	-0.439963	0.938698	0.21231	0.183827	-0.161347	0.664124	0.482381	0.340095	0.137418	0.447706	0.967551	0.531759	-2.84499	0.466065	0.0372131	0.144356	0.288538	0.150777	0.418841	0.145857	0.498293
logarithm_glcm_DifferenceVariance	-0.356974	-0.335602	-0.383463	-0.383463	-0.383463	-0.383463	-0.383463	-0.352035	-0.25857	-0.337303	-0.269971	-0.128362	-0.267088	-0.341406	0.462995	0.0471871	-0.287618	-0.358361	-0.264074	0.794524	3.05389	-0.336637	-0.285791	-0.237638	-0.31978	-0.337916	0.269738	-0.351961	-0.356082	0.869914	-0.321831	-0.328351	-0.365281	-0.298287	-0.308625	-0.329941	-0.362995	-0.317586	0.73219	0.745519	-0.383463	5.19131	-0.348225	-0.356772	-0.342211	-0.351284	-0.324201	-0.352782	-0.315024
logarithm_glcm_Id	-0.167621	-0.318379	2.97472	2.97472	2.97472	2.97472	2.97472	-0.2128	-0.324062	-0.156632	-0.449727	-0.217521	-0.167849	-0.467786	-0.153388	-0.217629	0.00813063	-0.267184	-0.533359	-0.155538	-0.290136	-0.093304	-0.416402	-0.242722	-0.554254	-0.422733	-0.273263	-0.504966	0.894242	-0.530798	-0.230378	-0.25457	-0.137154	-0.456258	-0.511999	-0.277188	-0.336509	-0.321989	-0.736561	-0.386981	2.97472	-0.392356	-0.0308055	-0.160075	-0.324299	-0.346036	-0.33064	-0.331321	-0.370169
logarithm_glcm_Idm	-0.220443	-0.337046	2.99046	2.99046	2.99046	2.99046	2.99046	-0.25749	-0.328158	-0.188541	-0.42505	-0.266469	-0.183525	-0.44055	-0.211779	-0.142772	0.0851533	-0.306925	-0.487498	-0.0693769	-0.248194	-0.153006	-0.38309	-0.264083	-0.500637	-0.416135	-0.305041	-0.472725	0.891068	-0.456173	-0.264194	-0.293334	-0.216771	-0.432815	-0.463034	-0.305289	-0.364935	-0.339796	-0.591134	-0.380823	2.99046	-0.392705	-0.102471	-0.206455	-0.336525	-0.3576	-0.341929	-0.35425	-0.373299
logarithm_glcm_Idmn	0.26446	0.321954	0.8444	0.8444	0.8444	0.8444	0.8444	0.273801	0.266789	-0.0306385	-0.611075	0.752691	0.166879	-1.29474	0.729726	0.781471	-1.64865	0.337826	-0.457146	0.646213	0.247699	-0.12268	-0.545202	0.80323	-0.946219	0.0155588	0.761505	-0.649253	-0.324647	0.638191	-0.540857	-0.303671	0.516178	-0.542942	-0.673604	0.336524	-0.368441	0.345686	0.537072	0.645404	0.8444	0.314138	-0.148949	0.093702	-0.573897	-0.743177	-0.714721	0.109694	0.30838
logarithm_glcm_Idn	-0.0154075	0.0302367	1.38987	1.38987	1.38987	1.38987	1.38987	-0.00925316	0.138636	-0.21063	-0.755802	1.03355	0.0578505	-1.49983	1.10727	0.957533	-1.44134	-0.0140371	-0.734568	0.79033	0.690259	-0.19398	-0.804344	1.07713	-1.30234	-0.408868	1.12108	-1.16633	-0.188129	0.781677	-0.594365	-0.426448	0.298835	-0.790813	-1.01769	0.12104	-0.843434	0.139104	0.412177	0.90198	1.38987	0.873075	-0.220545	-0.213233	-0.842808	-1.06166	-0.83557	-0.303787	0.0412478
logarithm_glcm_Imc1	-0.555332	0.704619	1.64696	1.64696	1.64696	1.64696	1.64696	0.390659	0.974904	-0.200855	0.197067	0.0891999	0.171332	-2.26686	0.87573	0.253309	-0.203878	0.429687	-0.0107584	0.225977	-0.277162	0.23493	0.364583	0.891406	-1.41231	-2.08673	-0.0891408	-1.52511	-1.09244	-0.46747	-0.0997377	-0.0328113	-0.16192	0.435098	-1.28652	0.614862	-0.374971	1.03516	-1.72107	-0.233801	1.64696	-0.240313	0.960775	0.00781291	-0.644552	-0.887904	0.0538545	-1.04771	0.149938
logarithm_glcm_Imc2	0.399772	0.227374	-3.00935	-3.00935	-3.00935	-3.00935	-3.00935	0.322561	-0.00612288	0.390866	0.373728	0.371307	0.35647	0.419372	0.0743465	0.356062	0.382375	0.321048	0.39622	0.353683	0.41099	0.332602	0.349553	0.0782546	0.419544	0.420415	0.389131	0.41941	0.404841	0.415035	0.381509	0.383315	0.382135	0.336604	0.419442	0.257591	0.402559	-0.0312378	0.420401	0.400862	-3.00935	0.404068	-0.00954071	0.391881	0.410799	0.412075	0.384608	0.417137	0.381233
logarithm_glcm_InverseVariance	1.27649	0.06832	-2.00359	-2.00359	-2.00359	-2.00359	-2.00359	0.960569	-0.27415	1.27595	-0.519712	0.721749	1.1059	0.109262	1.0433	0.349761	-0.0820219	0.560605	-0.811797	0.156984	-0.0324417	1.67812	-0.23581	0.722499	-0.825488	-0.157613	0.652192	-0.406898	0.894427	-0.556709	0.753348	0.807267	1.29196	-0.449948	-0.597154	0.414155	0.419067	0.17805	-1.50999	-0.184369	-2.00359	-0.12757	1.82705	1.29765	0.34498	0.102369	0.242049	0.138291	0.20335
logarithm_glcm_JointAverage	-0.561914	-0.464074	-0.693245	-0.693245	-0.693245	-0.693245	-0.693245	-0.496216	-0.264928	-0.527103	-0.509352	0.85573	-0.220799	-0.61705	1.96654	2.42579	-0.437622	-0.504776	-0.488127	1.73164	1.58362	-0.627612	-0.396441	1.42715	-0.499892	-0.474463	1.8271	-0.542674	-0.542474	1.66874	-0.608081	-0.597607	-0.548319	-0.569534	-0.482699	-0.405785	-0.624252	-0.38807	1.42474	1.54538	-0.693245	2.08002	-0.601659	-0.592211	-0.599887	-0.62158	-0.577564	-0.497102	-0.325502
logarithm_glcm_JointEnergy	-0.323868	-0.341775	3.03124	3.03124	3.03124	3.03124	3.03124	-0.340435	-0.341845	-0.333623	-0.342687	-0.338084	-0.33422	-0.227871	-0.338652	-0.317619	-0.251278	-0.341429	-0.342925	-0.29917	-0.334409	-0.333236	-0.342221	-0.342826	-0.33107	-0.317462	-0.338354	-0.321205	0.0701364	-0.342932	-0.333542	-0.338455	-0.33101	-0.343698	-0.333061	-0.341637	-0.335606	-0.3433	-0.336508	-0.338534	3.03124	-0.340488	-0.336498	-0.34136	-0.335373	-0.327967	-0.341318	-0.334735	-0.342855
logarithm_glcm_JointEntropy	-0.199182	0.65662	-2.75846	-2.75846	-2.75846	-2.75846	-2.75846	0.450305	0.755477	0.0869387	0.631008	0.310645	0.311948	-0.99279	0.45475	0.484534	-0.0490615	0.542697	0.650812	0.392251	0.69454	0.143218	0.706598	0.812713	-0.0443376	-0.301855	0.297418	-0.287091	-0.804579	0.669991	0.0969967	0.289158	-0.0176367	0.767352	0.0223503	0.6215	0.130374	0.822163	0.161582	0.308414	-2.75846	0.42231	0.434335	0.559242	0.135028	-0.103472	0.491583	0.106944	0.661204
logarithm_glcm_MaximumProbability	-0.328113	-0.36689	3.0088	3.0088	3.0088	3.0088	3.0088	-0.364638	-0.347494	-0.344957	-0.370379	-0.354665	-0.30157	-0.237195	-0.35844	-0.129866	0.135375	-0.362772	-0.368989	-0.0475684	-0.231445	-0.336351	-0.341079	-0.363945	-0.348208	-0.333178	-0.354629	-0.338634	0.786468	-0.355614	-0.34074	-0.361367	-0.345752	-0.373678	-0.355043	-0.351101	-0.357569	-0.373699	-0.365432	-0.35704	3.0088	-0.36452	-0.317722	-0.359078	-0.349849	-0.336026	-0.364247	-0.35572	-0.367206
logarithm_glcm_SumEntropy	-0.15155	0.518056	-2.84046	-2.84046	-2.84046	-2.84046	-2.84046	0.249056	0.664085	0.0557085	0.658177	0.352416	0.344502	-0.861941	0.301425	0.699058	0.325392	0.319221	0.718865	0.618698	0.907229	0.039534	0.645024	0.340002	0.258836	0.122443	0.253766	0.0510623	-0.4438	0.810072	0.103285	0.240283	-0.0797643	0.641878	0.308041	0.382888	0.136719	0.524803	0.645076	0.38827	-2.84046	0.443587	0.136505	0.538809	0.292127	0.0467884	0.412789	0.348987	0.562536
logarithm_glcm_SumSquares	-0.364382	-0.308571	-0.398524	-0.398524	-0.398524	-0.398524	-0.398524	-0.346628	-0.197371	-0.343235	-0.23879	-0.177846	-0.248204	-0.324104	0.266869	0.0972225	-0.202461	-0.353788	-0.217116	0.740989	3.18803	-0.346225	-0.246354	-0.268619	-0.262978	-0.0649478	0.0703726	-0.303735	-0.219882	0.663388	-0.323495	-0.328278	-0.372929	-0.262085	-0.253266	-0.314692	-0.360911	-0.302121	0.808931	0.547109	-0.398524	6.393	-0.353176	-0.298112	-0.324732	-0.347393	-0.311808	-0.320332	-0.281088
logarithm_gldm_DependenceEntropy	-0.201828	0.533012	-2.69636	-2.97238	-2.71823	-2.61415	-2.90921	0.42557	0.681226	0.239014	0.550933	0.356889	0.404162	-0.741541	0.387342	0.493211	0.276007	0.449778	0.528297	0.518161	0.876228	0.167261	0.568155	0.746343	0.103639	0.148682	0.280292	-0.194937	-0.681568	0.733629	0.0654799	0.242298	0.0303867	0.62044	0.231485	0.543626	0.0183457	0.608438	0.485596	0.346875	-2.92847	0.462883	0.364392	0.708771	0.213759	0.00224392	0.49	0.35388	0.577687
logarithm_gldm_DependenceNonUniformity	-0.929901	0.66776	3.08421	1.38491	0.429562	4.06987	-0.00569974	-0.149395	1.92002	-0.777968	-0.0617852	-0.547263	-0.444131	-1.03188	0.541786	0.2135	-0.656616	-0.276788	0.123098	0.0559974	0.188819	-0.709748	0.249795	2.36001	-0.803004	-0.858932	-0.483595	-0.929104	-1.0351	0.228444	-0.789673	-0.589235	-0.866006	0.477176	-0.785789	0.144702	-0.726164	2.99481	-0.549188	-0.578205	-0.34997	-0.362221	0.495018	-0.190659	-0.659989	-0.808916	-0.380456	-0.678672	0.0214416
logarithm_gldm_DependenceNonUniformityNormalized	-0.157552	-0.542101	-1.5556	-1.00747	-1.48721	-1.71626	-1.09689	-0.231644	-0.966759	-0.620696	0.0782429	-0.422937	-0.955522	2.61333	-0.913049	-0.646843	-0.910626	-0.39868	0.703081	-0.84911	-0.363442	-0.723946	0.0129689	-0.847193	1.1907	1.30537	0.256624	1.40489	-1.34046	0.928633	-0.273544	0.0892232	-0.223334	0.125725	0.995353	-0.445858	0.729919	-0.554343	1.96198	-0.0149894	-1.09647	0.366939	-1.17789	-0.638021	0.342553	0.550674	-0.218457	0.117969	0.144764
logarithm_gldm_DependenceVariance	-0.303145	-0.205048	0.258067	-0.154547	0.731817	0.555578	0.150697	-0.241495	0.468371	-0.0440571	-0.276541	-0.253899	0.551436	-0.556725	-0.108406	2.72415	7.07154	-0.243055	-0.401277	4.51981	2.1115	-0.092417	0.105731	-0.0279034	-0.450467	-0.519228	-0.291168	-0.49391	2.65272	-0.230087	-0.143193	-0.325602	-0.303931	-0.312454	-0.405425	0.0361949	-0.401293	-0.210303	-0.519094	-0.272362	0.139921	-0.362518	0.200699	-0.121957	-0.340647	-0.380853	-0.294619	-0.384122	-0.305131
logarithm_gldm_GrayLevelNonUniformity	-0.275255	-0.235376	5.159	2.2267	1.6651	7.06651	0.886701	-0.261151	-0.191899	-0.271371	-0.264683	-0.267836	-0.25742	-0.280152	-0.220571	-0.201701	-0.23996	-0.261768	-0.266597	-0.195274	-0.254602	-0.266512	-0.256962	-0.19025	-0.277888	-0.279506	-0.269378	-0.279125	-0.258226	-0.270044	-0.271955	-0.271436	-0.274654	-0.258954	-0.278117	-0.252656	-0.275514	-0.179789	-0.278658	-0.270834	0.530799	-0.270694	-0.199513	-0.263819	-0.273583	-0.275455	-0.268206	-0.27515	-0.264302
logarithm_gldm_GrayLevelVariance	-0.352039	-0.301408	-0.388511	-0.388511	-0.388511	-0.388511	-0.388511	-0.323175	-0.20599	-0.335956	-0.232699	-0.182043	-0.25541	-0.281725	0.365886	0.0677664	-0.21431	-0.339786	-0.215709	0.620389	2.12642	-0.326087	-0.253495	-0.246051	-0.276032	-0.120193	0.0421095	-0.293835	-0.224513	0.613113	-0.311006	-0.306613	-0.346984	-0.243978	-0.236294	-0.286354	-0.346797	-0.293805	0.509438	0.463794	-0.388511	7.5665	-0.344204	-0.28945	-0.321196	-0.340431	-0.301404	-0.315867	-0.268274
logarithm_gldm_HighGrayLevelEmphasis	-0.475249	-0.462215	-0.481452	-0.481452	-0.481452	-0.481452	-0.481452	-0.467299	-0.418457	-0.472314	-0.468174	0.303689	-0.406405	-0.477824	1.80086	2.66927	-0.459758	-0.468709	-0.465251	1.43688	1.24281	-0.479089	-0.450813	0.981849	-0.467569	-0.463862	1.58078	-0.473415	-0.47253	1.34606	-0.477886	-0.477482	-0.473714	-0.474115	-0.465682	-0.45156	-0.479078	-0.44907	0.999391	1.15983	-0.481452	2.05374	-0.478123	-0.476703	-0.477632	-0.479051	-0.475642	-0.46764	-0.434578
logarithm_gldm_LargeDependenceEmphasis	-0.312695	-0.144046	0.812531	0.078136	1.15464	1.26379	0.385807	-0.247487	0.528531	0.0375807	-0.332532	-0.211843	0.63065	-0.776532	0.0569218	2.45429	6.50251	-0.212431	-0.518883	4.05364	1.67376	0.0158528	-0.00584201	0.0997576	-0.604265	-0.676823	-0.36927	-0.659834	3.41433	-0.39592	-0.135667	-0.374063	-0.30381	-0.371286	-0.548087	0.0341538	-0.521566	-0.145871	-0.712748	-0.312726	0.381567	-0.449581	0.434836	-0.045605	-0.425333	-0.483422	-0.297782	-0.429409	-0.366772
logarithm_gldm_LargeDependenceHighGrayLevelEmphasis	-0.337358	-0.330052	-0.340085	-0.340086	-0.340085	-0.340084	-0.340086	-0.333126	-0.254342	-0.334613	-0.334941	0.0715813	-0.241946	-0.339355	1.24208	6.54396	-0.189792	-0.333594	-0.335371	5.83814	2.71518	-0.339233	-0.314309	0.697411	-0.335458	-0.335434	0.553773	-0.338065	-0.304237	0.451071	-0.338827	-0.338525	-0.336626	-0.337744	-0.334884	-0.316456	-0.339471	-0.322409	0.00257732	0.426028	-0.340086	0.567033	-0.337504	-0.338083	-0.33897	-0.339407	-0.337237	-0.334776	-0.319246
logarithm_gldm_LargeDependenceLowGrayLevelEmphasis	-0.319611	-0.32166	3.25439	1.88778	3.89102	4.09413	2.46032	-0.321436	-0.32192	-0.320537	-0.321352	-0.321484	-0.321597	-0.313451	-0.321924	-0.321853	-0.320554	-0.321382	-0.321476	-0.298245	-0.321817	-0.316634	-0.321672	-0.322015	-0.32024	-0.319685	-0.32142	-0.31883	-0.317593	-0.318995	-0.318616	-0.319985	-0.3202	-0.320925	-0.32039	-0.321672	-0.318582	-0.321894	-0.320989	-0.32136	2.45243	-0.20798	-0.315128	-0.318838	-0.318663	-0.31832	-0.320661	-0.320939	-0.321667
logarithm_gldm_LowGrayLevelEmphasis	-0.322347	-0.337925	3.03377	3.03377	3.03377	3.03377	3.03377	-0.336216	-0.339207	-0.330955	-0.335889	-0.334859	-0.336363	-0.272607	-0.338607	-0.338025	-0.334249	-0.335865	-0.336032	-0.32894	-0.337735	-0.326034	-0.337302	-0.339394	-0.325031	-0.320476	-0.334294	-0.314269	-0.314574	-0.333463	-0.326178	-0.329528	-0.326715	-0.33568	-0.326379	-0.337487	-0.321891	-0.339191	-0.330602	-0.333778	3.03377	-0.28268	-0.332553	-0.329892	-0.325798	-0.319384	-0.333728	-0.331472	-0.336785
logarithm_gldm_SmallDependenceEmphasis	-0.0684827	-0.508499	-2.21266	-1.3256	-1.82686	-2.44307	-1.45808	-0.0821848	-0.970684	-0.413695	0.247652	-0.444852	-0.888108	2.09399	-0.951948	-0.318104	-0.61688	-0.275971	0.798045	-0.513834	-0.0864091	-0.577124	0.24388	-0.812417	1.17818	1.20961	0.428326	1.32236	-1.1961	1.0005	-0.0394557	0.251176	-0.147555	0.272654	1.04058	-0.273422	0.817363	-0.501771	1.70757	0.140949	-1.25431	0.47601	-1.25764	-0.533292	0.463575	0.67206	-0.126617	0.245922	0.306451
logarithm_gldm_SmallDependenceHighGrayLevelEmphasis	-0.447126	-0.436349	-0.452966	-0.452966	-0.452966	-0.452966	-0.452966	-0.440026	-0.406287	-0.444826	-0.439681	0.189265	-0.398979	-0.448654	1.19967	2.1306	-0.439911	-0.441831	-0.435269	1.06228	1.02237	-0.450363	-0.425195	0.657564	-0.438	-0.43395	1.52543	-0.444077	-0.449293	1.46707	-0.449064	-0.448954	-0.445907	-0.445029	-0.436146	-0.427237	-0.450224	-0.425667	1.28113	1.0471	-0.452966	2.0354	-0.450296	-0.448478	-0.448633	-0.450235	-0.44732	-0.439866	-0.408449
logarithm_gldm_SmallDependenceLowGrayLevelEmphasis	-0.310985	-0.34581	2.56101	3.35184	2.90495	2.35559	3.23373	-0.341963	-0.348417	-0.330416	-0.341338	-0.33837	-0.341894	-0.199522	-0.346915	-0.345585	-0.3373	-0.341207	-0.341451	-0.348832	-0.344929	-0.325303	-0.344131	-0.348712	-0.316291	-0.306089	-0.337073	-0.292349	-0.294089	-0.346542	-0.32214	-0.328592	-0.320697	-0.342011	-0.319331	-0.344597	-0.312834	-0.34848	-0.32865	-0.335898	3.41539	-0.335289	-0.345338	-0.331157	-0.321777	-0.307088	-0.337707	-0.331089	-0.342877
logarithm_glrlm_GrayLevelNonUniformity	-0.275757	-0.235508	5.1727	2.28469	1.66435	7.01112	0.906331	-0.26131	-0.192552	-0.271926	-0.264905	-0.268248	-0.258481	-0.280707	-0.221176	-0.222243	-0.257748	-0.262178	-0.266712	-0.222088	-0.260221	-0.267258	-0.258007	-0.190957	-0.278368	-0.280029	-0.269682	-0.279642	-0.27731	-0.27057	-0.272543	-0.271726	-0.275059	-0.259014	-0.278629	-0.253283	-0.275882	-0.178607	-0.279133	-0.271247	0.54419	-0.270959	-0.202944	-0.264442	-0.273977	-0.275906	-0.268478	-0.275566	-0.264482
logarithm_glrlm_GrayLevelNonUniformityNormalized	-0.282765	-0.321462	3.03256	3.03256	3.03256	3.03256	3.03256	-0.331449	-0.323759	-0.312397	-0.347252	-0.326215	-0.305825	-0.302882	-0.297372	-0.247716	-0.235012	-0.327235	-0.355462	-0.237259	-0.353422	-0.292604	-0.341895	-0.331217	-0.351595	-0.373391	-0.327495	-0.341899	-0.226265	-0.374216	-0.302515	-0.33195	-0.307207	-0.35484	-0.362587	-0.331454	-0.336641	-0.325203	-0.386335	-0.332345	3.03256	-0.349203	-0.271136	-0.352225	-0.335136	-0.319234	-0.344467	-0.353957	-0.349768
logarithm_glrlm_GrayLevelVariance	-0.359184	-0.306563	-0.397303	-0.397303	-0.397303	-0.397303	-0.397303	-0.330424	-0.226445	-0.341952	-0.236458	-0.180065	-0.271499	-0.288858	0.400569	0.0839018	-0.226777	-0.346289	-0.219098	0.602698	2.28329	-0.331588	-0.26248	-0.247317	-0.283142	-0.123615	0.0534081	-0.300549	-0.227032	0.623116	-0.316426	-0.31267	-0.353929	-0.248265	-0.241048	-0.29609	-0.354216	-0.299432	0.526072	0.492387	-0.397303	7.35907	-0.350637	-0.295145	-0.327656	-0.347489	-0.308462	-0.322068	-0.273466
logarithm_glrlm_HighGrayLevelRunEmphasis	-0.47513	-0.462043	-0.481352	-0.481352	-0.481352	-0.481352	-0.481352	-0.467171	-0.418966	-0.472164	-0.468006	0.30421	-0.407077	-0.477726	1.80032	2.65974	-0.46115	-0.468585	-0.465074	1.4267	1.23587	-0.478938	-0.450909	0.982623	-0.46749	-0.463766	1.58184	-0.473306	-0.474591	1.34589	-0.47773	-0.477366	-0.473592	-0.473948	-0.465574	-0.45155	-0.47896	-0.448899	1.00038	1.16072	-0.481352	2.05892	-0.477994	-0.476541	-0.477496	-0.478932	-0.475524	-0.467517	-0.434462
logarithm_glrlm_LongRunEmphasis	-0.251022	-0.191241	0.433985	0.215952	1.05825	1.58213	0.953797	-0.22596	0.0726476	-0.117983	-0.269721	-0.206231	0.252486	-0.450462	-0.111112	0.490007	1.75631	-0.210519	-0.334774	0.997263	0.36151	-0.138267	-0.173588	-0.0831927	-0.364358	-0.395973	-0.278797	-0.386354	9.04359	-0.286038	-0.200742	-0.280311	-0.248376	-0.27886	-0.352997	-0.125088	-0.336115	-0.185552	-0.418701	-0.24925	0.677842	-0.307284	-0.0136444	-0.151299	-0.292138	-0.315892	-0.240864	-0.280294	-0.274248
logarithm_glrlm_LongRunHighGrayLevelEmphasis	-0.479491	-0.466506	-0.485524	-0.485525	-0.485524	-0.485524	-0.485524	-0.471606	-0.414065	-0.476341	-0.472727	0.292008	-0.395996	-0.482181	1.84098	3.30476	-0.445185	-0.472951	-0.470213	2.12714	1.53748	-0.483231	-0.454244	1.01631	-0.472299	-0.469047	1.5137	-0.477995	-0.441384	1.2869	-0.482088	-0.481702	-0.477985	-0.47853	-0.470579	-0.454555	-0.483292	-0.453347	0.889756	1.11988	-0.485524	1.9433	-0.482092	-0.480862	-0.481904	-0.483255	-0.479845	-0.472171	-0.439979
logarithm_glrlm_LongRunLowGrayLevelEmphasis	-0.32188	-0.332976	2.71045	2.547	3.17843	3.57115	3.10012	-0.331762	-0.333895	-0.327918	-0.331536	-0.330813	-0.33182	-0.287446	-0.333477	-0.333006	-0.329876	-0.331505	-0.331669	-0.323445	-0.332819	-0.324022	-0.332544	-0.334043	-0.32396	-0.320791	-0.330441	-0.316421	-0.307455	-0.329494	-0.324405	-0.326952	-0.324993	-0.331339	-0.324888	-0.332666	-0.32155	-0.333891	-0.327919	-0.330063	2.89325	-0.28385	-0.328366	-0.326995	-0.324187	-0.319752	-0.329932	-0.328421	-0.332198
logarithm_glrlm_LowGrayLevelRunEmphasis	-0.322191	-0.338172	3.0337	3.0337	3.0337	3.0337	3.0337	-0.336424	-0.339474	-0.330936	-0.336107	-0.334998	-0.336472	-0.272518	-0.33885	-0.33817	-0.333804	-0.336057	-0.336275	-0.329808	-0.3379	-0.326079	-0.337525	-0.339669	-0.325116	-0.320543	-0.334459	-0.314262	-0.303257	-0.333902	-0.32617	-0.329645	-0.326669	-0.335933	-0.326458	-0.337706	-0.321981	-0.339474	-0.330812	-0.333913	3.0337	-0.288237	-0.332968	-0.329979	-0.325924	-0.319387	-0.333913	-0.331583	-0.337013
logarithm_glrlm_RunEntropy	-0.0646292	0.316453	-2.90623	-2.95986	-2.92503	-2.89081	-2.96944	0.289353	0.343966	0.118541	0.456877	0.26083	0.194012	-0.128845	0.139254	0.42051	0.355684	0.295582	0.544284	0.386529	0.741567	0.091164	0.472449	0.364175	0.402659	0.594769	0.271719	0.226066	0.14946	0.772433	0.105649	0.237674	0.0209229	0.530636	0.515057	0.369526	0.184853	0.32499	0.835933	0.334627	-2.96823	0.482774	0.0643682	0.510814	0.284082	0.136044	0.389927	0.43086	0.50595
logarithm_glrlm_RunLengthNonUniformity	-0.766603	0.515118	3.88417	1.42595	0.825521	5.44072	0.178913	-0.197971	1.85302	-0.623497	-0.197295	-0.462184	-0.284585	-0.870638	0.584267	0.110876	-0.54636	-0.259668	-0.18663	0.0291382	0.0375876	-0.557049	0.0185305	2.14357	-0.739178	-0.771251	-0.496745	-0.809172	-0.853037	-0.166372	-0.660928	-0.549327	-0.717658	0.150968	-0.723531	0.0693285	-0.677965	2.37478	-0.647315	-0.531416	-0.157943	-0.431082	0.675384	-0.14234	-0.614674	-0.717685	-0.366242	-0.609207	-0.152965
logarithm_glrlm_RunLengthNonUniformityNormalized	0.150061	-0.164812	-1.43077	-0.440495	-1.02134	-1.70096	-0.216555	0.114443	-0.552291	-0.282301	0.279706	-0.0189249	-0.323638	1.36005	-0.511608	-1.35946	-2.59912	0.00987187	0.688674	-1.8467	-0.642232	-0.391112	0.150729	-0.407335	0.934318	1.01277	0.425557	1.06668	-6.78811	0.746621	-0.0556701	0.299752	0.114533	0.348121	0.772718	-0.079546	0.704632	-0.139937	1.17989	0.277905	-0.381558	0.520094	-0.957679	-0.245114	0.524303	0.629739	0.159106	0.438342	0.375101
logarithm_glrlm_RunPercentage	0.222676	0.0478677	-0.811373	-0.222645	-0.887862	-1.09771	-0.393804	0.174486	-0.34674	-0.082132	0.280011	0.108189	-0.414813	0.833499	-0.159186	-1.05677	-2.35093	0.118532	0.482886	-1.58331	-0.599799	-0.0901829	0.105712	-0.155231	0.593254	0.661231	0.327924	0.655845	-8.59982	0.435765	0.0880184	0.302868	0.207647	0.310794	0.533576	-0.0123547	0.487867	0.0461432	0.737827	0.251211	-0.396127	0.397071	-0.419106	-0.0269342	0.376245	0.439066	0.206468	0.340449	0.310198
[truncated: 1,040 more rows]
[truncated: 54 more columns]
